# Supplementary material for: The efficacy and mechanism of berberine in improving aging-related cognitive dysfunction: A study based on network pharmacology
Source: Front Neurosci. 2023 Jan 20;17:1093180. doi: 10.3389/fnins.2023.1093180 (PMC9895386; doi:10.3389/fnins.2023.1093180)
Supplement: Supplementary file 1 [file Table_1.XLS]

## Sheet: GeneCards-SearchResults(Cognit)
Gene Symbol	Description	Category	Gifts	GC Id	Relevance score	GeneCards Link
APOE	Apolipoprotein E	Protein Coding	48	GC19P066879	49.5817	https://www.genecards.org/cgi-bin/carddisp.pl?gene=APOE
MAPT	Microtubule Associated Protein Tau	Protein Coding	48	GC17P045894	40.624	https://www.genecards.org/cgi-bin/carddisp.pl?gene=MAPT
IBA57	Iron-Sulfur Cluster Assembly Factor IBA57	Protein Coding	34	GC01P228165	36.2971	https://www.genecards.org/cgi-bin/carddisp.pl?gene=IBA57
APP	Amyloid Beta Precursor Protein	Protein Coding	49	GC21M025880	33.1922	https://www.genecards.org/cgi-bin/carddisp.pl?gene=APP
BDNF	Brain Derived Neurotrophic Factor	Protein Coding	46	GC11M027654	31.5795	https://www.genecards.org/cgi-bin/carddisp.pl?gene=BDNF
NFU1	NFU1 Iron-Sulfur Cluster Scaffold	Protein Coding	41	GC02M069395	30.435	https://www.genecards.org/cgi-bin/carddisp.pl?gene=NFU1
SNCA	Synuclein Alpha	Protein Coding	48	GC04M089724	29.771	https://www.genecards.org/cgi-bin/carddisp.pl?gene=SNCA
SCN8A	Sodium Voltage-Gated Channel Alpha Subunit 8	Protein Coding	48	GC12P051590	29.5501	https://www.genecards.org/cgi-bin/carddisp.pl?gene=SCN8A
VPS33B	VPS33B Late Endosome And Lysosome Associated	Protein Coding	41	GC15M090998	27.9865	https://www.genecards.org/cgi-bin/carddisp.pl?gene=VPS33B
COMT	Catechol-O-Methyltransferase	Protein Coding	49	GC22P019941	27.3733	https://www.genecards.org/cgi-bin/carddisp.pl?gene=COMT
BOLA3	BolA Family Member 3	Protein Coding	37	GC02M074136	27.2038	https://www.genecards.org/cgi-bin/carddisp.pl?gene=BOLA3
PSEN1	Presenilin 1	Protein Coding	50	GC14P073136	26.2979	https://www.genecards.org/cgi-bin/carddisp.pl?gene=PSEN1
CSF2RA	Colony Stimulating Factor 2 Receptor Subunit Alpha	Protein Coding	43	GC0XP001676	25.4175	https://www.genecards.org/cgi-bin/carddisp.pl?gene=CSF2RA
ISCA1	Iron-Sulfur Cluster Assembly 1	Protein Coding	38	GC09M086264	25.1221	https://www.genecards.org/cgi-bin/carddisp.pl?gene=ISCA1
AFF4	AF4/FMR2 Family Member 4	Protein Coding	41	GC05M132875	24.2839	https://www.genecards.org/cgi-bin/carddisp.pl?gene=AFF4
POLG	DNA Polymerase Gamma, Catalytic Subunit	Protein Coding	46	GC15M090834	23.2828	https://www.genecards.org/cgi-bin/carddisp.pl?gene=POLG
PRKN	Parkin RBR E3 Ubiquitin Protein Ligase	Protein Coding	37	GC06M161348	23.1842	https://www.genecards.org/cgi-bin/carddisp.pl?gene=PRKN
FBN1	Fibrillin 1	Protein Coding	45	GC15M048408	22.794	https://www.genecards.org/cgi-bin/carddisp.pl?gene=FBN1
ACE	Angiotensin I Converting Enzyme	Protein Coding	49	GC17P063477	22.532	https://www.genecards.org/cgi-bin/carddisp.pl?gene=ACE
SFTPC	Surfactant Protein C	Protein Coding	41	GC08P022156	22.4176	https://www.genecards.org/cgi-bin/carddisp.pl?gene=SFTPC
SOD1	Superoxide Dismutase 1	Protein Coding	50	GC21P031659	21.8419	https://www.genecards.org/cgi-bin/carddisp.pl?gene=SOD1
ISCA2	Iron-Sulfur Cluster Assembly 2	Protein Coding	39	GC14P074493	21.758	https://www.genecards.org/cgi-bin/carddisp.pl?gene=ISCA2
PRNP	Prion Protein	Protein Coding	45	GC20P004686	21.5628	https://www.genecards.org/cgi-bin/carddisp.pl?gene=PRNP
FMR1	Fragile X Messenger Ribonucleoprotein 1	Protein Coding	42	GC0XP147943	21.4927	https://www.genecards.org/cgi-bin/carddisp.pl?gene=FMR1
LRRK2	Leucine Rich Repeat Kinase 2	Protein Coding	47	GC12P040196	21.038	https://www.genecards.org/cgi-bin/carddisp.pl?gene=LRRK2
IL6	Interleukin 6	Protein Coding	47	GC07P022725	20.897	https://www.genecards.org/cgi-bin/carddisp.pl?gene=IL6
MTHFR	Methylenetetrahydrofolate Reductase	Protein Coding	46	GC01M011785	20.7045	https://www.genecards.org/cgi-bin/carddisp.pl?gene=MTHFR
TNF	Tumor Necrosis Factor	Protein Coding	49	GC06P083695	20.5161	https://www.genecards.org/cgi-bin/carddisp.pl?gene=TNF
ACTA2	Actin Alpha 2, Smooth Muscle	Protein Coding	45	GC10M088935	20.171	https://www.genecards.org/cgi-bin/carddisp.pl?gene=ACTA2
VIPAS39	VPS33B Interacting Protein, Apical-Basolateral Polarity Regulator, Spe-39 Homolog	Protein Coding	37	GC14M077426	20.082	https://www.genecards.org/cgi-bin/carddisp.pl?gene=VIPAS39
NOS3	Nitric Oxide Synthase 3	Protein Coding	49	GC07P150990	19.9056	https://www.genecards.org/cgi-bin/carddisp.pl?gene=NOS3
RYR2	Ryanodine Receptor 2	Protein Coding	46	GC01P237042	19.8175	https://www.genecards.org/cgi-bin/carddisp.pl?gene=RYR2
PMPCB	Peptidase, Mitochondrial Processing Subunit Beta	Protein Coding	43	GC07P103297	19.6295	https://www.genecards.org/cgi-bin/carddisp.pl?gene=PMPCB
GBA	Glucosylceramidase Beta	Protein Coding	48	GC01M155234	19.5709	https://www.genecards.org/cgi-bin/carddisp.pl?gene=GBA
NOTCH3	Notch Receptor 3	Protein Coding	48	GC19M015159	19.4229	https://www.genecards.org/cgi-bin/carddisp.pl?gene=NOTCH3
PINK1	PTEN Induced Kinase 1	Protein Coding	45	GC01P020634	18.8631	https://www.genecards.org/cgi-bin/carddisp.pl?gene=PINK1
C9orf72	C9orf72-SMCR8 Complex Subunit	Protein Coding	40	GC09M028335	18.79	https://www.genecards.org/cgi-bin/carddisp.pl?gene=C9orf72
TP53	Tumor Protein P53	Protein Coding	50	GC17M007661	18.7457	https://www.genecards.org/cgi-bin/carddisp.pl?gene=TP53
MT-ND1	Mitochondrially Encoded NADH:Ubiquinone Oxidoreductase Core Subunit 1	Protein Coding	32	GCMTP003309	18.5121	https://www.genecards.org/cgi-bin/carddisp.pl?gene=MT-ND1
HTT	Huntingtin	Protein Coding	42	GC04P003041	18.4376	https://www.genecards.org/cgi-bin/carddisp.pl?gene=HTT
CACNA1D	Calcium Voltage-Gated Channel Subunit Alpha1 D	Protein Coding	46	GC03P053328	18.2526	https://www.genecards.org/cgi-bin/carddisp.pl?gene=CACNA1D
LEP	Leptin	Protein Coding	45	GC07P128241	18.1721	https://www.genecards.org/cgi-bin/carddisp.pl?gene=LEP
SPG11	SPG11 Vesicle Trafficking Associated, Spatacsin	Protein Coding	38	GC15M044562	18.1474	https://www.genecards.org/cgi-bin/carddisp.pl?gene=SPG11
LMNB1	Lamin B1	Protein Coding	45	GC05P126776	17.933	https://www.genecards.org/cgi-bin/carddisp.pl?gene=LMNB1
CRP	C-Reactive Protein	Protein Coding	44	GC01M159727	17.6438	https://www.genecards.org/cgi-bin/carddisp.pl?gene=CRP
TWNK	Twinkle MtDNA Helicase	Protein Coding	32	GC10P100993	17.64	https://www.genecards.org/cgi-bin/carddisp.pl?gene=TWNK
TREM2	Triggering Receptor Expressed On Myeloid Cells 2	Protein Coding	42	GC06M066157	17.6367	https://www.genecards.org/cgi-bin/carddisp.pl?gene=TREM2
ATP13A2	ATPase Cation Transporting 13A2	Protein Coding	42	GC01M016985	17.4892	https://www.genecards.org/cgi-bin/carddisp.pl?gene=ATP13A2
TARDBP	TAR DNA Binding Protein	Protein Coding	45	GC01P011013	17.4627	https://www.genecards.org/cgi-bin/carddisp.pl?gene=TARDBP
VCP	Valosin Containing Protein	Protein Coding	48	GC09M035056	17.1347	https://www.genecards.org/cgi-bin/carddisp.pl?gene=VCP
PEX6	Peroxisomal Biogenesis Factor 6	Protein Coding	42	GC06M042963	17.054	https://www.genecards.org/cgi-bin/carddisp.pl?gene=PEX6
MECP2	Methyl-CpG Binding Protein 2	Protein Coding	44	GC0XM154021	17.0009	https://www.genecards.org/cgi-bin/carddisp.pl?gene=MECP2
GNB5	G Protein Subunit Beta 5	Protein Coding	43	GC15M090914	16.9402	https://www.genecards.org/cgi-bin/carddisp.pl?gene=GNB5
MT-TL1	Mitochondrially Encoded TRNA-Leu (UUA/G) 1	RNA Gene	16	GCMTP003232	16.8339	https://www.genecards.org/cgi-bin/carddisp.pl?gene=MT-TL1
ABCD1	ATP Binding Cassette Subfamily D Member 1	Protein Coding	45	GC0XP153724	16.814	https://www.genecards.org/cgi-bin/carddisp.pl?gene=ABCD1
GRN	Granulin Precursor	Protein Coding	46	GC17P044345	16.772	https://www.genecards.org/cgi-bin/carddisp.pl?gene=GRN
SLC44A1	Solute Carrier Family 44 Member 1	Protein Coding	42	GC09P105244	16.7485	https://www.genecards.org/cgi-bin/carddisp.pl?gene=SLC44A1
SLC6A3	Solute Carrier Family 6 Member 3	Protein Coding	48	GC05M001392	16.7236	https://www.genecards.org/cgi-bin/carddisp.pl?gene=SLC6A3
CACNA1A	Calcium Voltage-Gated Channel Subunit Alpha1 A	Protein Coding	46	GC19M013206	16.632	https://www.genecards.org/cgi-bin/carddisp.pl?gene=CACNA1A
DRD4	Dopamine Receptor D4	Protein Coding	45	GC11P001768	16.5442	https://www.genecards.org/cgi-bin/carddisp.pl?gene=DRD4
PLA2G6	Phospholipase A2 Group VI	Protein Coding	46	GC22M058815	16.4314	https://www.genecards.org/cgi-bin/carddisp.pl?gene=PLA2G6
INS	Insulin	Protein Coding	45	GC11M002159	16.425	https://www.genecards.org/cgi-bin/carddisp.pl?gene=INS
NPC1	NPC Intracellular Cholesterol Transporter 1	Protein Coding	47	GC18M023506	16.3825	https://www.genecards.org/cgi-bin/carddisp.pl?gene=NPC1
SLC6A4	Solute Carrier Family 6 Member 4	Protein Coding	46	GC17M030194	16.3226	https://www.genecards.org/cgi-bin/carddisp.pl?gene=SLC6A4
RRM2B	Ribonucleotide Reductase Regulatory TP53 Inducible Subunit M2B	Protein Coding	47	GC08M102204	16.3211	https://www.genecards.org/cgi-bin/carddisp.pl?gene=RRM2B
SCN1A	Sodium Voltage-Gated Channel Alpha Subunit 1	Protein Coding	46	GC02M165989	16.2694	https://www.genecards.org/cgi-bin/carddisp.pl?gene=SCN1A
HTR2A	5-Hydroxytryptamine Receptor 2A	Protein Coding	46	GC13M046831	16.2689	https://www.genecards.org/cgi-bin/carddisp.pl?gene=HTR2A
SPG7	SPG7 Matrix AAA Peptidase Subunit, Paraplegin	Protein Coding	44	GC16P091303	16.1785	https://www.genecards.org/cgi-bin/carddisp.pl?gene=SPG7
NEFL	Neurofilament Light Chain	Protein Coding	44	GC08M024950	16.0545	https://www.genecards.org/cgi-bin/carddisp.pl?gene=NEFL
PPARG	Peroxisome Proliferator Activated Receptor Gamma	Protein Coding	50	GC03P012287	16.0488	https://www.genecards.org/cgi-bin/carddisp.pl?gene=PPARG
STUB1	STIP1 Homology And U-Box Containing Protein 1	Protein Coding	43	GC16P011630	16.0333	https://www.genecards.org/cgi-bin/carddisp.pl?gene=STUB1
CDH23	Cadherin Related 23	Protein Coding	44	GC10P071396	16.0189	https://www.genecards.org/cgi-bin/carddisp.pl?gene=CDH23
AFG3L2	AFG3 Like Matrix AAA Peptidase Subunit 2	Protein Coding	45	GC18M012328	15.9643	https://www.genecards.org/cgi-bin/carddisp.pl?gene=AFG3L2
AARS2	Alanyl-TRNA Synthetase 2, Mitochondrial	Protein Coding	42	GC06M066237	15.8981	https://www.genecards.org/cgi-bin/carddisp.pl?gene=AARS2
SQSTM1	Sequestosome 1	Protein Coding	46	GC05P179806	15.8722	https://www.genecards.org/cgi-bin/carddisp.pl?gene=SQSTM1
FUS	FUS RNA Binding Protein	Protein Coding	43	GC16P031180	15.8213	https://www.genecards.org/cgi-bin/carddisp.pl?gene=FUS
SLC19A3	Solute Carrier Family 19 Member 3	Protein Coding	45	GC02M227685	15.7875	https://www.genecards.org/cgi-bin/carddisp.pl?gene=SLC19A3
HLA-DRB1	Major Histocompatibility Complex, Class II, DR Beta 1	Protein Coding	46	GC06M066007	15.6659	https://www.genecards.org/cgi-bin/carddisp.pl?gene=HLA-DRB1
TGFB1	Transforming Growth Factor Beta 1	Protein Coding	49	GC19M041301	15.6602	https://www.genecards.org/cgi-bin/carddisp.pl?gene=TGFB1
LMNA	Lamin A/C	Protein Coding	48	GC01P156082	15.5822	https://www.genecards.org/cgi-bin/carddisp.pl?gene=LMNA
SCN5A	Sodium Voltage-Gated Channel Alpha Subunit 5	Protein Coding	49	GC03M038549	15.581	https://www.genecards.org/cgi-bin/carddisp.pl?gene=SCN5A
COQ2	Coenzyme Q2, Polyprenyltransferase	Protein Coding	40	GC04M083261	15.2928	https://www.genecards.org/cgi-bin/carddisp.pl?gene=COQ2
IL10	Interleukin 10	Protein Coding	45	GC01M206767	15.1143	https://www.genecards.org/cgi-bin/carddisp.pl?gene=IL10
PSAP	Prosaposin	Protein Coding	46	GC10M071816	15.0833	https://www.genecards.org/cgi-bin/carddisp.pl?gene=PSAP
IL1B	Interleukin 1 Beta	Protein Coding	45	GC02M112829	15.0716	https://www.genecards.org/cgi-bin/carddisp.pl?gene=IL1B
PTEN	Phosphatase And Tensin Homolog	Protein Coding	50	GC10P092487	15.0115	https://www.genecards.org/cgi-bin/carddisp.pl?gene=PTEN
GEMIN5	Gem Nuclear Organelle Associated Protein 5	Protein Coding	36	GC05M154887	14.9853	https://www.genecards.org/cgi-bin/carddisp.pl?gene=GEMIN5
GNAS	GNAS Complex Locus	Protein Coding	49	GC20P058839	14.9787	https://www.genecards.org/cgi-bin/carddisp.pl?gene=GNAS
GRIN2A	Glutamate Ionotropic Receptor NMDA Type Subunit 2A	Protein Coding	50	GC16M009753	14.9318	https://www.genecards.org/cgi-bin/carddisp.pl?gene=GRIN2A
TPK1	Thiamin Pyrophosphokinase 1	Protein Coding	43	GC07M144451	14.9288	https://www.genecards.org/cgi-bin/carddisp.pl?gene=TPK1
ABCA3	ATP Binding Cassette Subfamily A Member 3	Protein Coding	48	GC16M002275	14.8472	https://www.genecards.org/cgi-bin/carddisp.pl?gene=ABCA3
NPPB	Natriuretic Peptide B	Protein Coding	42	GC01M011858	14.8212	https://www.genecards.org/cgi-bin/carddisp.pl?gene=NPPB
ATXN2	Ataxin 2	Protein Coding	41	GC12M111443	14.7014	https://www.genecards.org/cgi-bin/carddisp.pl?gene=ATXN2
XRCC4	X-Ray Repair Cross Complementing 4	Protein Coding	42	GC05P083077	14.6104	https://www.genecards.org/cgi-bin/carddisp.pl?gene=XRCC4
TUBB6	Tubulin Beta 6 Class V	Protein Coding	40	GC18P012307	14.5258	https://www.genecards.org/cgi-bin/carddisp.pl?gene=TUBB6
ALB	Albumin	Protein Coding	48	GC04P073397	14.523	https://www.genecards.org/cgi-bin/carddisp.pl?gene=ALB
PARK7	Parkinsonism Associated Deglycase	Protein Coding	44	GC01P008102	14.461	https://www.genecards.org/cgi-bin/carddisp.pl?gene=PARK7
CST3	Cystatin C	Protein Coding	42	GC20M023667	14.3924	https://www.genecards.org/cgi-bin/carddisp.pl?gene=CST3
DARS2	Aspartyl-TRNA Synthetase 2, Mitochondrial	Protein Coding	41	GC01P173824	14.3279	https://www.genecards.org/cgi-bin/carddisp.pl?gene=DARS2
AIFM1	Apoptosis Inducing Factor Mitochondria Associated 1	Protein Coding	46	GC0XM130129	14.2503	https://www.genecards.org/cgi-bin/carddisp.pl?gene=AIFM1
CAMTA1	Calmodulin Binding Transcription Activator 1	Protein Coding	40	GC01P006966	14.1214	https://www.genecards.org/cgi-bin/carddisp.pl?gene=CAMTA1
UCHL1	Ubiquitin C-Terminal Hydrolase L1	Protein Coding	49	GC04P041256	14.0748	https://www.genecards.org/cgi-bin/carddisp.pl?gene=UCHL1
PDE5A	Phosphodiesterase 5A	Protein Coding	44	GC04M119494	13.9361	https://www.genecards.org/cgi-bin/carddisp.pl?gene=PDE5A
DGUOK	Deoxyguanosine Kinase	Protein Coding	42	GC02P073926	13.8856	https://www.genecards.org/cgi-bin/carddisp.pl?gene=DGUOK
PSEN2	Presenilin 2	Protein Coding	48	GC01P226870	13.8345	https://www.genecards.org/cgi-bin/carddisp.pl?gene=PSEN2
HTRA1	HtrA Serine Peptidase 1	Protein Coding	44	GC10P122461	13.8314	https://www.genecards.org/cgi-bin/carddisp.pl?gene=HTRA1
DRD2	Dopamine Receptor D2	Protein Coding	48	GC11M113409	13.8007	https://www.genecards.org/cgi-bin/carddisp.pl?gene=DRD2
FA2H	Fatty Acid 2-Hydroxylase	Protein Coding	43	GC16M074712	13.797	https://www.genecards.org/cgi-bin/carddisp.pl?gene=FA2H
ITM2B	Integral Membrane Protein 2B	Protein Coding	43	GC13P048233	13.789	https://www.genecards.org/cgi-bin/carddisp.pl?gene=ITM2B
DMD	Dystrophin	Protein Coding	45	GC0XM031097	13.7147	https://www.genecards.org/cgi-bin/carddisp.pl?gene=DMD
SPAST	Spastin	Protein Coding	39	GC02P032063	13.6355	https://www.genecards.org/cgi-bin/carddisp.pl?gene=SPAST
PANK2	Pantothenate Kinase 2	Protein Coding	42	GC20P004269	13.6251	https://www.genecards.org/cgi-bin/carddisp.pl?gene=PANK2
MT-ND6	Mitochondrially Encoded NADH:Ubiquinone Oxidoreductase Core Subunit 6	Protein Coding	33	GCMTM014151	13.6078	https://www.genecards.org/cgi-bin/carddisp.pl?gene=MT-ND6
ATXN1	Ataxin 1	Protein Coding	42	GC06M016299	13.5903	https://www.genecards.org/cgi-bin/carddisp.pl?gene=ATXN1
SCN11A	Sodium Voltage-Gated Channel Alpha Subunit 11	Protein Coding	42	GC03M038862	13.5865	https://www.genecards.org/cgi-bin/carddisp.pl?gene=SCN11A
MT-ATP6	Mitochondrially Encoded ATP Synthase Membrane Subunit 6	Protein Coding	33	GCMTP008531	13.5838	https://www.genecards.org/cgi-bin/carddisp.pl?gene=MT-ATP6
MT-CO1	Mitochondrially Encoded Cytochrome C Oxidase I	Protein Coding	34	GCMTP005906	13.5553	https://www.genecards.org/cgi-bin/carddisp.pl?gene=MT-CO1
CCL2	C-C Motif Chemokine Ligand 2	Protein Coding	46	GC17P034255	13.4344	https://www.genecards.org/cgi-bin/carddisp.pl?gene=CCL2
TMEM240	Transmembrane Protein 240	Protein Coding	31	GC01M005974	13.4341	https://www.genecards.org/cgi-bin/carddisp.pl?gene=TMEM240
NALCN	Sodium Leak Channel, Non-Selective	Protein Coding	40	GC13M101053	13.3888	https://www.genecards.org/cgi-bin/carddisp.pl?gene=NALCN
CSF1R	Colony Stimulating Factor 1 Receptor	Protein Coding	49	GC05M150053	13.3434	https://www.genecards.org/cgi-bin/carddisp.pl?gene=CSF1R
ACHE	Acetylcholinesterase (Cartwright Blood Group)	Protein Coding	44	GC07M100889	13.3424	https://www.genecards.org/cgi-bin/carddisp.pl?gene=ACHE
PLP1	Proteolipid Protein 1	Protein Coding	41	GC0XP103773	13.2992	https://www.genecards.org/cgi-bin/carddisp.pl?gene=PLP1
PEX13	Peroxisomal Biogenesis Factor 13	Protein Coding	40	GC02P061017	13.2778	https://www.genecards.org/cgi-bin/carddisp.pl?gene=PEX13
MFN2	Mitofusin 2	Protein Coding	46	GC01P011980	13.2617	https://www.genecards.org/cgi-bin/carddisp.pl?gene=MFN2
PNPLA6	Patatin Like Phospholipase Domain Containing 6	Protein Coding	43	GC19P007534	13.2406	https://www.genecards.org/cgi-bin/carddisp.pl?gene=PNPLA6
TBK1	TANK Binding Kinase 1	Protein Coding	47	GC12P064451	13.1993	https://www.genecards.org/cgi-bin/carddisp.pl?gene=TBK1
KIF5A	Kinesin Family Member 5A	Protein Coding	44	GC12P057549	13.1801	https://www.genecards.org/cgi-bin/carddisp.pl?gene=KIF5A
TH	Tyrosine Hydroxylase	Protein Coding	49	GC11M002163	13.1734	https://www.genecards.org/cgi-bin/carddisp.pl?gene=TH
CHAT	Choline O-Acetyltransferase	Protein Coding	46	GC10P049609	13.1695	https://www.genecards.org/cgi-bin/carddisp.pl?gene=CHAT
KIF1A	Kinesin Family Member 1A	Protein Coding	41	GC02M240713	13.1476	https://www.genecards.org/cgi-bin/carddisp.pl?gene=KIF1A
MT-CO3	Mitochondrially Encoded Cytochrome C Oxidase III	Protein Coding	32	GCMTP009209	13.0914	https://www.genecards.org/cgi-bin/carddisp.pl?gene=MT-CO3
TREX1	Three Prime Repair Exonuclease 1	Protein Coding	40	GC03P048977	13.0589	https://www.genecards.org/cgi-bin/carddisp.pl?gene=TREX1
IGF1	Insulin Like Growth Factor 1	Protein Coding	46	GC12M102395	13.0554	https://www.genecards.org/cgi-bin/carddisp.pl?gene=IGF1
ATXN3	Ataxin 3	Protein Coding	43	GC14M101155	13.0484	https://www.genecards.org/cgi-bin/carddisp.pl?gene=ATXN3
ZFYVE26	Zinc Finger FYVE-Type Containing 26	Protein Coding	38	GC14M067727	13.0156	https://www.genecards.org/cgi-bin/carddisp.pl?gene=ZFYVE26
C19orf12	Chromosome 19 Open Reading Frame 12	Protein Coding	35	GC19M033788	12.9987	https://www.genecards.org/cgi-bin/carddisp.pl?gene=C19orf12
GFAP	Glial Fibrillary Acidic Protein	Protein Coding	45	GC17M044917	12.9984	https://www.genecards.org/cgi-bin/carddisp.pl?gene=GFAP
SURF1	SURF1 Cytochrome C Oxidase Assembly Factor	Protein Coding	41	GC09M133351	12.9752	https://www.genecards.org/cgi-bin/carddisp.pl?gene=SURF1
CHMP2B	Charged Multivesicular Body Protein 2B	Protein Coding	42	GC03P087227	12.9567	https://www.genecards.org/cgi-bin/carddisp.pl?gene=CHMP2B
SCN9A	Sodium Voltage-Gated Channel Alpha Subunit 9	Protein Coding	47	GC02M166195	12.9055	https://www.genecards.org/cgi-bin/carddisp.pl?gene=SCN9A
NGF	Nerve Growth Factor	Protein Coding	47	GC01M115285	12.8494	https://www.genecards.org/cgi-bin/carddisp.pl?gene=NGF
FRAXA	Fragile Site, Folic Acid Type, Rare, Fra(X)(Q27.3) A	Biological Region	7	GC0XP147950	12.833	https://www.genecards.org/cgi-bin/carddisp.pl?gene=FRAXA
ATP1A3	ATPase Na+/K+ Transporting Subunit Alpha 3	Protein Coding	46	GC19M041966	12.8137	https://www.genecards.org/cgi-bin/carddisp.pl?gene=ATP1A3
PEX16	Peroxisomal Biogenesis Factor 16	Protein Coding	38	GC11M089340	12.7617	https://www.genecards.org/cgi-bin/carddisp.pl?gene=PEX16
MT-CO2	Mitochondrially Encoded Cytochrome C Oxidase II	Protein Coding	34	GCMTP007587	12.7409	https://www.genecards.org/cgi-bin/carddisp.pl?gene=MT-CO2
TMEM106B	Transmembrane Protein 106B	Protein Coding	38	GC07P012228	12.7156	https://www.genecards.org/cgi-bin/carddisp.pl?gene=TMEM106B
HLA-DQB1	Major Histocompatibility Complex, Class II, DQ Beta 1	Protein Coding	42	GC06M066016	12.6935	https://www.genecards.org/cgi-bin/carddisp.pl?gene=HLA-DQB1
PAH	Phenylalanine Hydroxylase	Protein Coding	46	GC12M102836	12.6906	https://www.genecards.org/cgi-bin/carddisp.pl?gene=PAH
SPR	Sepiapterin Reductase	Protein Coding	49	GC02P072850	12.6744	https://www.genecards.org/cgi-bin/carddisp.pl?gene=SPR
SLC2A1	Solute Carrier Family 2 Member 1	Protein Coding	50	GC01M042925	12.6289	https://www.genecards.org/cgi-bin/carddisp.pl?gene=SLC2A1
PMPCA	Peptidase, Mitochondrial Processing Subunit Alpha	Protein Coding	43	GC09P136410	12.5937	https://www.genecards.org/cgi-bin/carddisp.pl?gene=PMPCA
BCHE	Butyrylcholinesterase	Protein Coding	49	GC03M165772	12.5705	https://www.genecards.org/cgi-bin/carddisp.pl?gene=BCHE
SDHD	Succinate Dehydrogenase Complex Subunit D	Protein Coding	42	GC11P112087	12.5549	https://www.genecards.org/cgi-bin/carddisp.pl?gene=SDHD
FAS	Fas Cell Surface Death Receptor	Protein Coding	48	GC10P092502	12.5491	https://www.genecards.org/cgi-bin/carddisp.pl?gene=FAS
ARSA	Arylsulfatase A	Protein Coding	46	GC22M050622	12.5331	https://www.genecards.org/cgi-bin/carddisp.pl?gene=ARSA
SDHB	Succinate Dehydrogenase Complex Iron Sulfur Subunit B	Protein Coding	46	GC01M018063	12.5299	https://www.genecards.org/cgi-bin/carddisp.pl?gene=SDHB
ALMS1	ALMS1 Centrosome And Basal Body Associated Protein	Protein Coding	41	GC02P073385	12.4543	https://www.genecards.org/cgi-bin/carddisp.pl?gene=ALMS1
MT-ND4	Mitochondrially Encoded NADH:Ubiquinone Oxidoreductase Core Subunit 4	Protein Coding	33	GCMTP010762	12.4436	https://www.genecards.org/cgi-bin/carddisp.pl?gene=MT-ND4
PEX10	Peroxisomal Biogenesis Factor 10	Protein Coding	41	GC01M002403	12.4192	https://www.genecards.org/cgi-bin/carddisp.pl?gene=PEX10
HFE	Homeostatic Iron Regulator	Protein Coding	44	GC06P026087	12.4143	https://www.genecards.org/cgi-bin/carddisp.pl?gene=HFE
CTSD	Cathepsin D	Protein Coding	50	GC11M001752	12.3927	https://www.genecards.org/cgi-bin/carddisp.pl?gene=CTSD
ITPR1	Inositol 1,4,5-Trisphosphate Receptor Type 1	Protein Coding	47	GC03P004486	12.3912	https://www.genecards.org/cgi-bin/carddisp.pl?gene=ITPR1
NPC2	NPC Intracellular Cholesterol Transporter 2	Protein Coding	41	GC14M074476	12.3773	https://www.genecards.org/cgi-bin/carddisp.pl?gene=NPC2
NF1	Neurofibromin 1	Protein Coding	46	GC17P031094	12.2455	https://www.genecards.org/cgi-bin/carddisp.pl?gene=NF1
ERLIN2	ER Lipid Raft Associated 2	Protein Coding	40	GC08P037736	12.2258	https://www.genecards.org/cgi-bin/carddisp.pl?gene=ERLIN2
NOTCH2NLC	Notch 2 N-Terminal Like C	Protein Coding	13	GC01P149390	12.2255	https://www.genecards.org/cgi-bin/carddisp.pl?gene=NOTCH2NLC
CHD7	Chromodomain Helicase DNA Binding Protein 7	Protein Coding	44	GC08P060678	12.2174	https://www.genecards.org/cgi-bin/carddisp.pl?gene=CHD7
SYNJ1	Synaptojanin 1	Protein Coding	44	GC21M032628	12.1858	https://www.genecards.org/cgi-bin/carddisp.pl?gene=SYNJ1
SLC18A2	Solute Carrier Family 18 Member A2	Protein Coding	45	GC10P117241	12.1403	https://www.genecards.org/cgi-bin/carddisp.pl?gene=SLC18A2
AKT1	AKT Serine/Threonine Kinase 1	Protein Coding	50	GC14M104769	12.0923	https://www.genecards.org/cgi-bin/carddisp.pl?gene=AKT1
SORL1	Sortilin Related Receptor 1	Protein Coding	45	GC11P121452	12.0916	https://www.genecards.org/cgi-bin/carddisp.pl?gene=SORL1
FTL	Ferritin Light Chain	Protein Coding	45	GC19P048965	12.0594	https://www.genecards.org/cgi-bin/carddisp.pl?gene=FTL
SPTBN2	Spectrin Beta, Non-Erythrocytic 2	Protein Coding	41	GC11M089939	12.0501	https://www.genecards.org/cgi-bin/carddisp.pl?gene=SPTBN2
DNM1L	Dynamin 1 Like	Protein Coding	46	GC12P032679	12.0401	https://www.genecards.org/cgi-bin/carddisp.pl?gene=DNM1L
F2	Coagulation Factor II, Thrombin	Protein Coding	48	GC11P046720	12.0235	https://www.genecards.org/cgi-bin/carddisp.pl?gene=F2
COASY	Coenzyme A Synthase	Protein Coding	43	GC17P042561	11.9996	https://www.genecards.org/cgi-bin/carddisp.pl?gene=COASY
SCYL1	SCY1 Like Pseudokinase 1	Protein Coding	41	GC11P065525	11.9904	https://www.genecards.org/cgi-bin/carddisp.pl?gene=SCYL1
MT-TS1	Mitochondrially Encoded TRNA-Ser (UCN) 1	RNA Gene	15	GCMTM007447	11.9875	https://www.genecards.org/cgi-bin/carddisp.pl?gene=MT-TS1
COL4A1	Collagen Type IV Alpha 1 Chain	Protein Coding	46	GC13M110148	11.9851	https://www.genecards.org/cgi-bin/carddisp.pl?gene=COL4A1
MPO	Myeloperoxidase	Protein Coding	49	GC17M058269	11.9312	https://www.genecards.org/cgi-bin/carddisp.pl?gene=MPO
TTR	Transthyretin	Protein Coding	46	GC18P031557	11.9268	https://www.genecards.org/cgi-bin/carddisp.pl?gene=TTR
OPA1	OPA1 Mitochondrial Dynamin Like GTPase	Protein Coding	44	GC03P193594	11.915	https://www.genecards.org/cgi-bin/carddisp.pl?gene=OPA1
CFH	Complement Factor H	Protein Coding	45	GC01P196621	11.9002	https://www.genecards.org/cgi-bin/carddisp.pl?gene=CFH
MTOR	Mechanistic Target Of Rapamycin Kinase	Protein Coding	51	GC01M011106	11.9	https://www.genecards.org/cgi-bin/carddisp.pl?gene=MTOR
SLC39A14	Solute Carrier Family 39 Member 14	Protein Coding	42	GC08P022367	11.8939	https://www.genecards.org/cgi-bin/carddisp.pl?gene=SLC39A14
DRD3	Dopamine Receptor D3	Protein Coding	43	GC03M114128	11.8846	https://www.genecards.org/cgi-bin/carddisp.pl?gene=DRD3
ECE1	Endothelin Converting Enzyme 1	Protein Coding	47	GC01M021217	11.8686	https://www.genecards.org/cgi-bin/carddisp.pl?gene=ECE1
ATM	ATM Serine/Threonine Kinase	Protein Coding	50	GC11P108222	11.8589	https://www.genecards.org/cgi-bin/carddisp.pl?gene=ATM
CACNA1C	Calcium Voltage-Gated Channel Subunit Alpha1 C	Protein Coding	48	GC12P001970	11.8357	https://www.genecards.org/cgi-bin/carddisp.pl?gene=CACNA1C
NFASC	Neurofascin	Protein Coding	43	GC01P204828	11.7869	https://www.genecards.org/cgi-bin/carddisp.pl?gene=NFASC
GRIN2B	Glutamate Ionotropic Receptor NMDA Type Subunit 2B	Protein Coding	49	GC12M013437	11.7759	https://www.genecards.org/cgi-bin/carddisp.pl?gene=GRIN2B
SRPX2	Sushi Repeat Containing Protein X-Linked 2	Protein Coding	39	GC0XP100648	11.7664	https://www.genecards.org/cgi-bin/carddisp.pl?gene=SRPX2
BACE1	Beta-Secretase 1	Protein Coding	46	GC11M117285	11.7442	https://www.genecards.org/cgi-bin/carddisp.pl?gene=BACE1
PEX2	Peroxisomal Biogenesis Factor 2	Protein Coding	43	GC08M076980	11.7227	https://www.genecards.org/cgi-bin/carddisp.pl?gene=PEX2
ALS2	Alsin Rho Guanine Nucleotide Exchange Factor ALS2	Protein Coding	43	GC02M201701	11.7153	https://www.genecards.org/cgi-bin/carddisp.pl?gene=ALS2
UBTF	Upstream Binding Transcription Factor	Protein Coding	41	GC17M044205	11.7083	https://www.genecards.org/cgi-bin/carddisp.pl?gene=UBTF
PRL	Prolactin	Protein Coding	41	GC06M022287	11.7033	https://www.genecards.org/cgi-bin/carddisp.pl?gene=PRL
PEX19	Peroxisomal Biogenesis Factor 19	Protein Coding	41	GC01M160276	11.6749	https://www.genecards.org/cgi-bin/carddisp.pl?gene=PEX19
GBE1	1,4-Alpha-Glucan Branching Enzyme 1	Protein Coding	42	GC03M081489	11.6745	https://www.genecards.org/cgi-bin/carddisp.pl?gene=GBE1
AR	Androgen Receptor	Protein Coding	50	GC0XP067544	11.6607	https://www.genecards.org/cgi-bin/carddisp.pl?gene=AR
VEGFA	Vascular Endothelial Growth Factor A	Protein Coding	46	GC06P043770	11.6193	https://www.genecards.org/cgi-bin/carddisp.pl?gene=VEGFA
TTN	Titin	Protein Coding	45	GC02M178525	11.6059	https://www.genecards.org/cgi-bin/carddisp.pl?gene=TTN
PDCD1	Programmed Cell Death 1	Protein Coding	45	GC02M241849	11.5985	https://www.genecards.org/cgi-bin/carddisp.pl?gene=PDCD1
PIK3CA	Phosphatidylinositol-4,5-Bisphosphate 3-Kinase Catalytic Subunit Alpha	Protein Coding	50	GC03P179148	11.5864	https://www.genecards.org/cgi-bin/carddisp.pl?gene=PIK3CA
USH2A	Usherin	Protein Coding	38	GC01M215622	11.5816	https://www.genecards.org/cgi-bin/carddisp.pl?gene=USH2A
VWF	Von Willebrand Factor	Protein Coding	47	GC12M005917	11.5544	https://www.genecards.org/cgi-bin/carddisp.pl?gene=VWF
NOS2	Nitric Oxide Synthase 2	Protein Coding	47	GC17M027756	11.5538	https://www.genecards.org/cgi-bin/carddisp.pl?gene=NOS2
AARS1	Alanyl-TRNA Synthetase 1	Protein Coding	36	GC16M070726	11.547	https://www.genecards.org/cgi-bin/carddisp.pl?gene=AARS1
PEX1	Peroxisomal Biogenesis Factor 1	Protein Coding	44	GC07M092487	11.5162	https://www.genecards.org/cgi-bin/carddisp.pl?gene=PEX1
TOMM40	Translocase Of Outer Mitochondrial Membrane 40	Protein Coding	40	GC19P044890	11.4924	https://www.genecards.org/cgi-bin/carddisp.pl?gene=TOMM40
ELN	Elastin	Protein Coding	43	GC07P074027	11.4813	https://www.genecards.org/cgi-bin/carddisp.pl?gene=ELN
CTNNB1	Catenin Beta 1	Protein Coding	50	GC03P041236	11.4607	https://www.genecards.org/cgi-bin/carddisp.pl?gene=CTNNB1
PEX5	Peroxisomal Biogenesis Factor 5	Protein Coding	42	GC12P021103	11.453	https://www.genecards.org/cgi-bin/carddisp.pl?gene=PEX5
EDN1	Endothelin 1	Protein Coding	46	GC06P012256	11.4001	https://www.genecards.org/cgi-bin/carddisp.pl?gene=EDN1
MYO1H	Myosin IH	Protein Coding	36	GC12P109311	11.3868	https://www.genecards.org/cgi-bin/carddisp.pl?gene=MYO1H
SPG21	SPG21 Abhydrolase Domain Containing, Maspardin	Protein Coding	37	GC15M064963	11.3708	https://www.genecards.org/cgi-bin/carddisp.pl?gene=SPG21
THBD	Thrombomodulin	Protein Coding	44	GC20M023026	11.3357	https://www.genecards.org/cgi-bin/carddisp.pl?gene=THBD
PEX12	Peroxisomal Biogenesis Factor 12	Protein Coding	39	GC17M035574	11.2732	https://www.genecards.org/cgi-bin/carddisp.pl?gene=PEX12
SERPINA3	Serpin Family A Member 3	Protein Coding	42	GC14P094612	11.2352	https://www.genecards.org/cgi-bin/carddisp.pl?gene=SERPINA3
PCDH15	Protocadherin Related 15	Protein Coding	40	GC10M053802	11.2279	https://www.genecards.org/cgi-bin/carddisp.pl?gene=PCDH15
PLA2G4A	Phospholipase A2 Group IVA	Protein Coding	47	GC01P186798	11.1533	https://www.genecards.org/cgi-bin/carddisp.pl?gene=PLA2G4A
BCS1L	BCS1 Homolog, Ubiquinol-Cytochrome C Reductase Complex Chaperone	Protein Coding	44	GC02P218658	11.1289	https://www.genecards.org/cgi-bin/carddisp.pl?gene=BCS1L
PEX26	Peroxisomal Biogenesis Factor 26	Protein Coding	40	GC22P018780	11.1191	https://www.genecards.org/cgi-bin/carddisp.pl?gene=PEX26
GMPPB	GDP-Mannose Pyrophosphorylase B	Protein Coding	42	GC03M049716	11.1156	https://www.genecards.org/cgi-bin/carddisp.pl?gene=GMPPB
BBS10	Bardet-Biedl Syndrome 10	Protein Coding	40	GC12M076344	11.1016	https://www.genecards.org/cgi-bin/carddisp.pl?gene=BBS10
HARS1	Histidyl-TRNA Synthetase 1	Protein Coding	34	GC05M140673	11.0973	https://www.genecards.org/cgi-bin/carddisp.pl?gene=HARS1
LOC106627981	GBA Recombination Region	Biological Region	3	GC01P155233	11.086	https://www.genecards.org/cgi-bin/carddisp.pl?gene=LOC106627981
AP5Z1	Adaptor Related Protein Complex 5 Subunit Zeta 1	Protein Coding	36	GC07P004775	11.0649	https://www.genecards.org/cgi-bin/carddisp.pl?gene=AP5Z1
BRAF	B-Raf Proto-Oncogene, Serine/Threonine Kinase	Protein Coding	50	GC07M140737	11.0545	https://www.genecards.org/cgi-bin/carddisp.pl?gene=BRAF
SMC1A	Structural Maintenance Of Chromosomes 1A	Protein Coding	44	GC0XM053374	11.049	https://www.genecards.org/cgi-bin/carddisp.pl?gene=SMC1A
S100B	S100 Calcium Binding Protein B	Protein Coding	44	GC21M050764	11.0429	https://www.genecards.org/cgi-bin/carddisp.pl?gene=S100B
SETX	Senataxin	Protein Coding	39	GC09M132261	11.013	https://www.genecards.org/cgi-bin/carddisp.pl?gene=SETX
GBA2	Glucosylceramidase Beta 2	Protein Coding	40	GC09M035736	11.0101	https://www.genecards.org/cgi-bin/carddisp.pl?gene=GBA2
PEX3	Peroxisomal Biogenesis Factor 3	Protein Coding	41	GC06P143450	11.0002	https://www.genecards.org/cgi-bin/carddisp.pl?gene=PEX3
MICOS13	Mitochondrial Contact Site And Cristae Organizing System Subunit 13	Protein Coding	27	GC19M005692	10.9705	https://www.genecards.org/cgi-bin/carddisp.pl?gene=MICOS13
POMT2	Protein O-Mannosyltransferase 2	Protein Coding	42	GC14M077274	10.9681	https://www.genecards.org/cgi-bin/carddisp.pl?gene=POMT2
TYMP	Thymidine Phosphorylase	Protein Coding	45	GC22M050525	10.9546	https://www.genecards.org/cgi-bin/carddisp.pl?gene=TYMP
BSCL2	BSCL2 Lipid Droplet Biogenesis Associated, Seipin	Protein Coding	41	GC11M089635	10.936	https://www.genecards.org/cgi-bin/carddisp.pl?gene=BSCL2
POLR1C	RNA Polymerase I And III Subunit C	Protein Coding	42	GC06P083925	10.9276	https://www.genecards.org/cgi-bin/carddisp.pl?gene=POLR1C
ATRIP	ATR Interacting Protein	Protein Coding	41	GC03P048964	10.915	https://www.genecards.org/cgi-bin/carddisp.pl?gene=ATRIP
SERPING1	Serpin Family G Member 1	Protein Coding	45	GC11P057597	10.9133	https://www.genecards.org/cgi-bin/carddisp.pl?gene=SERPING1
NDUFV1	NADH:Ubiquinone Oxidoreductase Core Subunit V1	Protein Coding	44	GC11P070169	10.8952	https://www.genecards.org/cgi-bin/carddisp.pl?gene=NDUFV1
UNC80	Unc-80 Homolog, NALCN Channel Complex Subunit	Protein Coding	33	GC02P209771	10.8884	https://www.genecards.org/cgi-bin/carddisp.pl?gene=UNC80
AGER	Advanced Glycosylation End-Product Specific Receptor	Protein Coding	44	GC06M032180	10.8834	https://www.genecards.org/cgi-bin/carddisp.pl?gene=AGER
OPA3	Outer Mitochondrial Membrane Lipid Metabolism Regulator OPA3	Protein Coding	38	GC19M045527	10.8291	https://www.genecards.org/cgi-bin/carddisp.pl?gene=OPA3
SDHA	Succinate Dehydrogenase Complex Flavoprotein Subunit A	Protein Coding	46	GC05P000208	10.7692	https://www.genecards.org/cgi-bin/carddisp.pl?gene=SDHA
RET	Ret Proto-Oncogene	Protein Coding	51	GC10P043182	10.7659	https://www.genecards.org/cgi-bin/carddisp.pl?gene=RET
SCN2A	Sodium Voltage-Gated Channel Alpha Subunit 2	Protein Coding	46	GC02P165194	10.7609	https://www.genecards.org/cgi-bin/carddisp.pl?gene=SCN2A
MT-ND5	Mitochondrially Encoded NADH:Ubiquinone Oxidoreductase Core Subunit 5	Protein Coding	33	GCMTP012339	10.7237	https://www.genecards.org/cgi-bin/carddisp.pl?gene=MT-ND5
TNFRSF1A	TNF Receptor Superfamily Member 1A	Protein Coding	46	GC12M006328	10.7113	https://www.genecards.org/cgi-bin/carddisp.pl?gene=TNFRSF1A
GCH1	GTP Cyclohydrolase 1	Protein Coding	46	GC14M054842	10.6729	https://www.genecards.org/cgi-bin/carddisp.pl?gene=GCH1
SLC25A4	Solute Carrier Family 25 Member 4	Protein Coding	47	GC04P185143	10.6671	https://www.genecards.org/cgi-bin/carddisp.pl?gene=SLC25A4
CHRNA3	Cholinergic Receptor Nicotinic Alpha 3 Subunit	Protein Coding	42	GC15M090421	10.6435	https://www.genecards.org/cgi-bin/carddisp.pl?gene=CHRNA3
MYO7A	Myosin VIIA	Protein Coding	42	GC11P077128	10.6217	https://www.genecards.org/cgi-bin/carddisp.pl?gene=MYO7A
HNRNPA1	Heterogeneous Nuclear Ribonucleoprotein A1	Protein Coding	44	GC12P054280	10.62	https://www.genecards.org/cgi-bin/carddisp.pl?gene=HNRNPA1
SMPD1	Sphingomyelin Phosphodiesterase 1	Protein Coding	47	GC11P006390	10.6182	https://www.genecards.org/cgi-bin/carddisp.pl?gene=SMPD1
OTX2	Orthodenticle Homeobox 2	Protein Coding	45	GC14M056799	10.6092	https://www.genecards.org/cgi-bin/carddisp.pl?gene=OTX2
RNASEH2B	Ribonuclease H2 Subunit B	Protein Coding	36	GC13P050909	10.5699	https://www.genecards.org/cgi-bin/carddisp.pl?gene=RNASEH2B
MT-TS2	Mitochondrially Encoded TRNA-Ser (AGU/C) 2	RNA Gene	13	GCMTP012215	10.5571	https://www.genecards.org/cgi-bin/carddisp.pl?gene=MT-TS2
ADIPOQ	Adiponectin, C1Q And Collagen Domain Containing	Protein Coding	44	GC03P186842	10.5369	https://www.genecards.org/cgi-bin/carddisp.pl?gene=ADIPOQ
CHI3L1	Chitinase 3 Like 1	Protein Coding	44	GC01M203148	10.4911	https://www.genecards.org/cgi-bin/carddisp.pl?gene=CHI3L1
GJC2	Gap Junction Protein Gamma 2	Protein Coding	40	GC01P229296	10.4652	https://www.genecards.org/cgi-bin/carddisp.pl?gene=GJC2
GATM	Glycine Amidinotransferase	Protein Coding	44	GC15M045361	10.4503	https://www.genecards.org/cgi-bin/carddisp.pl?gene=GATM
MATR3	Matrin 3	Protein Coding	41	GC05P139274	10.4419	https://www.genecards.org/cgi-bin/carddisp.pl?gene=MATR3
ATP1A2	ATPase Na+/K+ Transporting Subunit Alpha 2	Protein Coding	46	GC01P160115	10.4386	https://www.genecards.org/cgi-bin/carddisp.pl?gene=ATP1A2
SCO2	Synthesis Of Cytochrome C Oxidase 2	Protein Coding	43	GC22M050523	10.4283	https://www.genecards.org/cgi-bin/carddisp.pl?gene=SCO2
ATXN7	Ataxin 7	Protein Coding	40	GC03P063864	10.4135	https://www.genecards.org/cgi-bin/carddisp.pl?gene=ATXN7
GABRG2	Gamma-Aminobutyric Acid Type A Receptor Subunit Gamma2	Protein Coding	47	GC05P162000	10.3869	https://www.genecards.org/cgi-bin/carddisp.pl?gene=GABRG2
KARS1	Lysyl-TRNA Synthetase 1	Protein Coding	37	GC16M075750	10.3741	https://www.genecards.org/cgi-bin/carddisp.pl?gene=KARS1
PON1	Paraoxonase 1	Protein Coding	46	GC07M095297	10.3734	https://www.genecards.org/cgi-bin/carddisp.pl?gene=PON1
TUBA1A	Tubulin Alpha 1a	Protein Coding	46	GC12M049184	10.3721	https://www.genecards.org/cgi-bin/carddisp.pl?gene=TUBA1A
MIR132	MicroRNA 132	RNA Gene	22	GC17M002049	10.3615	https://www.genecards.org/cgi-bin/carddisp.pl?gene=MIR132
POLR3B	RNA Polymerase III Subunit B	Protein Coding	42	GC12P106357	10.3507	https://www.genecards.org/cgi-bin/carddisp.pl?gene=POLR3B
FADD	Fas Associated Via Death Domain	Protein Coding	44	GC11P070203	10.3415	https://www.genecards.org/cgi-bin/carddisp.pl?gene=FADD
CLU	Clusterin	Protein Coding	45	GC08M027596	10.2918	https://www.genecards.org/cgi-bin/carddisp.pl?gene=CLU
EIF2B5	Eukaryotic Translation Initiation Factor 2B Subunit Epsilon	Protein Coding	42	GC03P184135	10.2524	https://www.genecards.org/cgi-bin/carddisp.pl?gene=EIF2B5
LARS2	Leucyl-TRNA Synthetase 2, Mitochondrial	Protein Coding	43	GC03P046752	10.2392	https://www.genecards.org/cgi-bin/carddisp.pl?gene=LARS2
EIF2AK2	Eukaryotic Translation Initiation Factor 2 Alpha Kinase 2	Protein Coding	45	GC02M037099	10.2367	https://www.genecards.org/cgi-bin/carddisp.pl?gene=EIF2AK2
LIMK1	LIM Domain Kinase 1	Protein Coding	48	GC07P074082	10.2338	https://www.genecards.org/cgi-bin/carddisp.pl?gene=LIMK1
TSC2	TSC Complex Subunit 2	Protein Coding	48	GC16P011696	10.2144	https://www.genecards.org/cgi-bin/carddisp.pl?gene=TSC2
SPP1	Secreted Phosphoprotein 1	Protein Coding	44	GC04P087975	10.1939	https://www.genecards.org/cgi-bin/carddisp.pl?gene=SPP1
B2M	Beta-2-Microglobulin	Protein Coding	46	GC15P044711	10.1936	https://www.genecards.org/cgi-bin/carddisp.pl?gene=B2M
APOB	Apolipoprotein B	Protein Coding	45	GC02M020956	10.1799	https://www.genecards.org/cgi-bin/carddisp.pl?gene=APOB
C3	Complement C3	Protein Coding	46	GC19M006677	10.1778	https://www.genecards.org/cgi-bin/carddisp.pl?gene=C3
SACS	Sacsin Molecular Chaperone	Protein Coding	37	GC13M023288	10.173	https://www.genecards.org/cgi-bin/carddisp.pl?gene=SACS
SFTPB	Surfactant Protein B	Protein Coding	44	GC02M085657	10.168	https://www.genecards.org/cgi-bin/carddisp.pl?gene=SFTPB
PDGFB	Platelet Derived Growth Factor Subunit B	Protein Coding	47	GC22M058085	10.1626	https://www.genecards.org/cgi-bin/carddisp.pl?gene=PDGFB
POLR3A	RNA Polymerase III Subunit A	Protein Coding	42	GC10M078577	10.1501	https://www.genecards.org/cgi-bin/carddisp.pl?gene=POLR3A
GALT	Galactose-1-Phosphate Uridylyltransferase	Protein Coding	45	GC09P047114	10.1438	https://www.genecards.org/cgi-bin/carddisp.pl?gene=GALT
HCRT	Hypocretin Neuropeptide Precursor	Protein Coding	39	GC17M042236	10.1421	https://www.genecards.org/cgi-bin/carddisp.pl?gene=HCRT
RELN	Reelin	Protein Coding	42	GC07M103471	10.1378	https://www.genecards.org/cgi-bin/carddisp.pl?gene=RELN
MAP1B	Microtubule Associated Protein 1B	Protein Coding	43	GC05P072107	10.125	https://www.genecards.org/cgi-bin/carddisp.pl?gene=MAP1B
GRIN1	Glutamate Ionotropic Receptor NMDA Type Subunit 1	Protein Coding	48	GC09P137138	10.1153	https://www.genecards.org/cgi-bin/carddisp.pl?gene=GRIN1
NDUFS7	NADH:Ubiquinone Oxidoreductase Core Subunit S7	Protein Coding	45	GC19P002876	10.112	https://www.genecards.org/cgi-bin/carddisp.pl?gene=NDUFS7
ALDH18A1	Aldehyde Dehydrogenase 18 Family Member A1	Protein Coding	43	GC10M095605	10.1117	https://www.genecards.org/cgi-bin/carddisp.pl?gene=ALDH18A1
CHRNA7	Cholinergic Receptor Nicotinic Alpha 7 Subunit	Protein Coding	44	GC15P031923	10.0951	https://www.genecards.org/cgi-bin/carddisp.pl?gene=CHRNA7
PDE10A	Phosphodiesterase 10A	Protein Coding	45	GC06M165327	10.0647	https://www.genecards.org/cgi-bin/carddisp.pl?gene=PDE10A
SLC34A1	Solute Carrier Family 34 Member 1	Protein Coding	42	GC05P177500	10.0288	https://www.genecards.org/cgi-bin/carddisp.pl?gene=SLC34A1
PPARGC1A	PPARG Coactivator 1 Alpha	Protein Coding	44	GC04M023755	10.0185	https://www.genecards.org/cgi-bin/carddisp.pl?gene=PPARGC1A
SYNE1	Spectrin Repeat Containing Nuclear Envelope Protein 1	Protein Coding	41	GC06M152121	10.0131	https://www.genecards.org/cgi-bin/carddisp.pl?gene=SYNE1
PRKCG	Protein Kinase C Gamma	Protein Coding	49	GC19P053879	10.0009	https://www.genecards.org/cgi-bin/carddisp.pl?gene=PRKCG
KCNJ10	Potassium Inwardly Rectifying Channel Subfamily J Member 10	Protein Coding	44	GC01M159998	9.9242	https://www.genecards.org/cgi-bin/carddisp.pl?gene=KCNJ10
GDNF	Glial Cell Derived Neurotrophic Factor	Protein Coding	46	GC05M037812	9.91815	https://www.genecards.org/cgi-bin/carddisp.pl?gene=GDNF
SNCB	Synuclein Beta	Protein Coding	42	GC05M176620	9.85084	https://www.genecards.org/cgi-bin/carddisp.pl?gene=SNCB
NDUFS4	NADH:Ubiquinone Oxidoreductase Subunit S4	Protein Coding	42	GC05P053560	9.85057	https://www.genecards.org/cgi-bin/carddisp.pl?gene=NDUFS4
CP	Ceruloplasmin	Protein Coding	48	GC03M149162	9.8472	https://www.genecards.org/cgi-bin/carddisp.pl?gene=CP
MAOB	Monoamine Oxidase B	Protein Coding	42	GC0XM043766	9.84686	https://www.genecards.org/cgi-bin/carddisp.pl?gene=MAOB
TSC1	TSC Complex Subunit 1	Protein Coding	45	GC09M132891	9.84153	https://www.genecards.org/cgi-bin/carddisp.pl?gene=TSC1
SLC2A3	Solute Carrier Family 2 Member 3	Protein Coding	46	GC12M007919	9.82388	https://www.genecards.org/cgi-bin/carddisp.pl?gene=SLC2A3
NPPA	Natriuretic Peptide A	Protein Coding	44	GC01M011846	9.81337	https://www.genecards.org/cgi-bin/carddisp.pl?gene=NPPA
APOA1	Apolipoprotein A1	Protein Coding	46	GC11M116835	9.80444	https://www.genecards.org/cgi-bin/carddisp.pl?gene=APOA1
ATXN8OS	ATXN8 Opposite Strand LncRNA	RNA Gene	26	GC13P070107	9.78877	https://www.genecards.org/cgi-bin/carddisp.pl?gene=ATXN8OS
PEX14	Peroxisomal Biogenesis Factor 14	Protein Coding	43	GC01P010472	9.76641	https://www.genecards.org/cgi-bin/carddisp.pl?gene=PEX14
GMPPA	GDP-Mannose Pyrophosphorylase A	Protein Coding	40	GC02P219498	9.75399	https://www.genecards.org/cgi-bin/carddisp.pl?gene=GMPPA
DCTN1	Dynactin Subunit 1	Protein Coding	45	GC02M074361	9.75156	https://www.genecards.org/cgi-bin/carddisp.pl?gene=DCTN1
MMP9	Matrix Metallopeptidase 9	Protein Coding	52	GC20P046008	9.74772	https://www.genecards.org/cgi-bin/carddisp.pl?gene=MMP9
NDUFAF2	NADH:Ubiquinone Oxidoreductase Complex Assembly Factor 2	Protein Coding	38	GC05P060945	9.74141	https://www.genecards.org/cgi-bin/carddisp.pl?gene=NDUFAF2
MAOA	Monoamine Oxidase A	Protein Coding	48	GC0XP043654	9.737	https://www.genecards.org/cgi-bin/carddisp.pl?gene=MAOA
PCDH19	Protocadherin 19	Protein Coding	42	GC0XM100291	9.71561	https://www.genecards.org/cgi-bin/carddisp.pl?gene=PCDH19
NKX2-1	NK2 Homeobox 1	Protein Coding	44	GC14M036516	9.68193	https://www.genecards.org/cgi-bin/carddisp.pl?gene=NKX2-1
SYP	Synaptophysin	Protein Coding	44	GC0XM049187	9.68163	https://www.genecards.org/cgi-bin/carddisp.pl?gene=SYP
TBP	TATA-Box Binding Protein	Protein Coding	46	GC06P170554	9.67007	https://www.genecards.org/cgi-bin/carddisp.pl?gene=TBP
FXN	Frataxin	Protein Coding	45	GC09P069035	9.66102	https://www.genecards.org/cgi-bin/carddisp.pl?gene=FXN
GJB2	Gap Junction Protein Beta 2	Protein Coding	45	GC13M020187	9.65426	https://www.genecards.org/cgi-bin/carddisp.pl?gene=GJB2
FGF14	Fibroblast Growth Factor 14	Protein Coding	42	GC13M101710	9.6471	https://www.genecards.org/cgi-bin/carddisp.pl?gene=FGF14
TSPO	Translocator Protein	Protein Coding	43	GC22P043151	9.6466	https://www.genecards.org/cgi-bin/carddisp.pl?gene=TSPO
NTRK2	Neurotrophic Receptor Tyrosine Kinase 2	Protein Coding	51	GC09P084668	9.6218	https://www.genecards.org/cgi-bin/carddisp.pl?gene=NTRK2
SLC1A2	Solute Carrier Family 1 Member 2	Protein Coding	48	GC11M035264	9.61624	https://www.genecards.org/cgi-bin/carddisp.pl?gene=SLC1A2
CEL	Carboxyl Ester Lipase	Protein Coding	46	GC09P133061	9.57648	https://www.genecards.org/cgi-bin/carddisp.pl?gene=CEL
SLC25A15	Solute Carrier Family 25 Member 15	Protein Coding	42	GC13P040789	9.57316	https://www.genecards.org/cgi-bin/carddisp.pl?gene=SLC25A15
PTPRQ	Protein Tyrosine Phosphatase Receptor Type Q	Protein Coding	33	GC12P080402	9.57047	https://www.genecards.org/cgi-bin/carddisp.pl?gene=PTPRQ
CHCHD10	Coiled-Coil-Helix-Coiled-Coil-Helix Domain Containing 10	Protein Coding	38	GC22M023765	9.56835	https://www.genecards.org/cgi-bin/carddisp.pl?gene=CHCHD10
CYP7B1	Cytochrome P450 Family 7 Subfamily B Member 1	Protein Coding	45	GC08M064587	9.56014	https://www.genecards.org/cgi-bin/carddisp.pl?gene=CYP7B1
TNNT2	Troponin T2, Cardiac Type	Protein Coding	46	GC01M201359	9.55933	https://www.genecards.org/cgi-bin/carddisp.pl?gene=TNNT2
MYH6	Myosin Heavy Chain 6	Protein Coding	45	GC14M023381	9.54817	https://www.genecards.org/cgi-bin/carddisp.pl?gene=MYH6
CXCL8	C-X-C Motif Chemokine Ligand 8	Protein Coding	38	GC04P073740	9.53137	https://www.genecards.org/cgi-bin/carddisp.pl?gene=CXCL8
ATN1	Atrophin 1	Protein Coding	43	GC12P021090	9.52113	https://www.genecards.org/cgi-bin/carddisp.pl?gene=ATN1
NAGLU	N-Acetyl-Alpha-Glucosaminidase	Protein Coding	41	GC17P055669	9.51956	https://www.genecards.org/cgi-bin/carddisp.pl?gene=NAGLU
APTX	Aprataxin	Protein Coding	43	GC09M032886	9.51011	https://www.genecards.org/cgi-bin/carddisp.pl?gene=APTX
FGFR1	Fibroblast Growth Factor Receptor 1	Protein Coding	52	GC08M038400	9.499	https://www.genecards.org/cgi-bin/carddisp.pl?gene=FGFR1
IL18	Interleukin 18	Protein Coding	41	GC11M112143	9.48986	https://www.genecards.org/cgi-bin/carddisp.pl?gene=IL18
GAD1	Glutamate Decarboxylase 1	Protein Coding	48	GC02P170813	9.488	https://www.genecards.org/cgi-bin/carddisp.pl?gene=GAD1
TCF4	Transcription Factor 4	Protein Coding	45	GC18M055222	9.46066	https://www.genecards.org/cgi-bin/carddisp.pl?gene=TCF4
LOC110806262	Solute Carrier Family 6 Member 4 Gene Promoter	Biological Region	2	GC17P030235	9.45493	https://www.genecards.org/cgi-bin/carddisp.pl?gene=LOC110806262
SIL1	SIL1 Nucleotide Exchange Factor	Protein Coding	40	GC05M138957	9.43261	https://www.genecards.org/cgi-bin/carddisp.pl?gene=SIL1
MIR34A	MicroRNA 34a	RNA Gene	23	GC01M009151	9.43194	https://www.genecards.org/cgi-bin/carddisp.pl?gene=MIR34A
IDUA	Alpha-L-Iduronidase	Protein Coding	43	GC04P000986	9.40913	https://www.genecards.org/cgi-bin/carddisp.pl?gene=IDUA
ALAD	Aminolevulinate Dehydratase	Protein Coding	45	GC09M113386	9.40731	https://www.genecards.org/cgi-bin/carddisp.pl?gene=ALAD
TBX2	T-Box Transcription Factor 2	Protein Coding	44	GC17P061399	9.40216	https://www.genecards.org/cgi-bin/carddisp.pl?gene=TBX2
HSD17B10	Hydroxysteroid 17-Beta Dehydrogenase 10	Protein Coding	44	GC0XM053431	9.39531	https://www.genecards.org/cgi-bin/carddisp.pl?gene=HSD17B10
DYNC1H1	Dynein Cytoplasmic 1 Heavy Chain 1	Protein Coding	43	GC14P109704	9.38303	https://www.genecards.org/cgi-bin/carddisp.pl?gene=DYNC1H1
USH1C	USH1 Protein Network Component Harmonin	Protein Coding	41	GC11M017594	9.38121	https://www.genecards.org/cgi-bin/carddisp.pl?gene=USH1C
EIF2B2	Eukaryotic Translation Initiation Factor 2B Subunit Beta	Protein Coding	44	GC14P075002	9.36792	https://www.genecards.org/cgi-bin/carddisp.pl?gene=EIF2B2
CLRN1	Clarin 1	Protein Coding	35	GC03M150926	9.35861	https://www.genecards.org/cgi-bin/carddisp.pl?gene=CLRN1
NRXN1	Neurexin 1	Protein Coding	47	GC02M049918	9.35194	https://www.genecards.org/cgi-bin/carddisp.pl?gene=NRXN1
SCN1B	Sodium Voltage-Gated Channel Beta Subunit 1	Protein Coding	44	GC19P035030	9.35077	https://www.genecards.org/cgi-bin/carddisp.pl?gene=SCN1B
STXBP1	Syntaxin Binding Protein 1	Protein Coding	47	GC09P127590	9.31167	https://www.genecards.org/cgi-bin/carddisp.pl?gene=STXBP1
DCC	DCC Netrin 1 Receptor	Protein Coding	45	GC18P052340	9.30039	https://www.genecards.org/cgi-bin/carddisp.pl?gene=DCC
CRH	Corticotropin Releasing Hormone	Protein Coding	42	GC08M066176	9.29894	https://www.genecards.org/cgi-bin/carddisp.pl?gene=CRH
MPV17	Mitochondrial Inner Membrane Protein MPV17	Protein Coding	41	GC02M027309	9.2904	https://www.genecards.org/cgi-bin/carddisp.pl?gene=MPV17
MT-TK	Mitochondrially Encoded TRNA-Lys (AAA/G)	RNA Gene	14	GCMTP008297	9.2833	https://www.genecards.org/cgi-bin/carddisp.pl?gene=MT-TK
EIF2B1	Eukaryotic Translation Initiation Factor 2B Subunit Alpha	Protein Coding	42	GC12M123620	9.27666	https://www.genecards.org/cgi-bin/carddisp.pl?gene=EIF2B1
DBH	Dopamine Beta-Hydroxylase	Protein Coding	49	GC09P133636	9.2765	https://www.genecards.org/cgi-bin/carddisp.pl?gene=DBH
NR4A2	Nuclear Receptor Subfamily 4 Group A Member 2	Protein Coding	45	GC02M156324	9.25739	https://www.genecards.org/cgi-bin/carddisp.pl?gene=NR4A2
SIRT1	Sirtuin 1	Protein Coding	46	GC10P067884	9.21625	https://www.genecards.org/cgi-bin/carddisp.pl?gene=SIRT1
BRCA2	BRCA2 DNA Repair Associated	Protein Coding	46	GC13P032315	9.19947	https://www.genecards.org/cgi-bin/carddisp.pl?gene=BRCA2
TFAM	Transcription Factor A, Mitochondrial	Protein Coding	42	GC10P058385	9.19007	https://www.genecards.org/cgi-bin/carddisp.pl?gene=TFAM
NOS1	Nitric Oxide Synthase 1	Protein Coding	48	GC12M117208	9.18867	https://www.genecards.org/cgi-bin/carddisp.pl?gene=NOS1
HNF1B	HNF1 Homeobox B	Protein Coding	41	GC17M037686	9.18167	https://www.genecards.org/cgi-bin/carddisp.pl?gene=HNF1B
LYST	Lysosomal Trafficking Regulator	Protein Coding	38	GC01M235661	9.17811	https://www.genecards.org/cgi-bin/carddisp.pl?gene=LYST
GATA1	GATA Binding Protein 1	Protein Coding	45	GC0XP048786	9.17213	https://www.genecards.org/cgi-bin/carddisp.pl?gene=GATA1
VPS13C	Vacuolar Protein Sorting 13 Homolog C	Protein Coding	33	GC15M061852	9.16716	https://www.genecards.org/cgi-bin/carddisp.pl?gene=VPS13C
GSK3B	Glycogen Synthase Kinase 3 Beta	Protein Coding	47	GC03M119821	9.15324	https://www.genecards.org/cgi-bin/carddisp.pl?gene=GSK3B
MIR29A	MicroRNA 29a	RNA Gene	22	GC07M130876	9.14804	https://www.genecards.org/cgi-bin/carddisp.pl?gene=MIR29A
FKRP	Fukutin Related Protein	Protein Coding	39	GC19P066940	9.14061	https://www.genecards.org/cgi-bin/carddisp.pl?gene=FKRP
MMACHC	Metabolism Of Cobalamin Associated C	Protein Coding	41	GC01P045500	9.13475	https://www.genecards.org/cgi-bin/carddisp.pl?gene=MMACHC
ESR1	Estrogen Receptor 1	Protein Coding	50	GC06P151656	9.11863	https://www.genecards.org/cgi-bin/carddisp.pl?gene=ESR1
FIG4	FIG4 Phosphoinositide 5-Phosphatase	Protein Coding	43	GC06P109691	9.1182	https://www.genecards.org/cgi-bin/carddisp.pl?gene=FIG4
CARS2	Cysteinyl-TRNA Synthetase 2, Mitochondrial	Protein Coding	41	GC13M110641	9.11758	https://www.genecards.org/cgi-bin/carddisp.pl?gene=CARS2
DAOA	D-Amino Acid Oxidase Activator	Protein Coding	32	GC13P105465	9.11566	https://www.genecards.org/cgi-bin/carddisp.pl?gene=DAOA
SLC25A19	Solute Carrier Family 25 Member 19	Protein Coding	42	GC17M075273	9.09843	https://www.genecards.org/cgi-bin/carddisp.pl?gene=SLC25A19
C4A	Complement C4A (Rodgers Blood Group)	Protein Coding	43	GC06P083718	9.08682	https://www.genecards.org/cgi-bin/carddisp.pl?gene=C4A
NDUFAF6	NADH:Ubiquinone Oxidoreductase Complex Assembly Factor 6	Protein Coding	33	GC08P094895	9.08397	https://www.genecards.org/cgi-bin/carddisp.pl?gene=NDUFAF6
LDLR	Low Density Lipoprotein Receptor	Protein Coding	49	GC19P011091	9.04214	https://www.genecards.org/cgi-bin/carddisp.pl?gene=LDLR
ABCA7	ATP Binding Cassette Subfamily A Member 7	Protein Coding	44	GC19P002825	9.03911	https://www.genecards.org/cgi-bin/carddisp.pl?gene=ABCA7
ADA2	Adenosine Deaminase 2	Protein Coding	33	GC22M017197	9.02186	https://www.genecards.org/cgi-bin/carddisp.pl?gene=ADA2
MT-ND3	Mitochondrially Encoded NADH:Ubiquinone Oxidoreductase Core Subunit 3	Protein Coding	33	GCMTP010061	9.01617	https://www.genecards.org/cgi-bin/carddisp.pl?gene=MT-ND3
MED12	Mediator Complex Subunit 12	Protein Coding	43	GC0XP071118	9.01305	https://www.genecards.org/cgi-bin/carddisp.pl?gene=MED12
JMJD8	Jumonji Domain Containing 8	Protein Coding	31	GC16M000681	9.0063	https://www.genecards.org/cgi-bin/carddisp.pl?gene=JMJD8
BBS1	Bardet-Biedl Syndrome 1	Protein Coding	37	GC11P070089	8.99268	https://www.genecards.org/cgi-bin/carddisp.pl?gene=BBS1
ATRIP-TREX1	ATRIP-TREX1 Readthrough	RNA Gene	6	GC03P048966	8.97334	https://www.genecards.org/cgi-bin/carddisp.pl?gene=ATRIP-TREX1
CASP3	Caspase 3	Protein Coding	47	GC04M184627	8.96706	https://www.genecards.org/cgi-bin/carddisp.pl?gene=CASP3
GLA	Galactosidase Alpha	Protein Coding	47	GC0XM101393	8.93789	https://www.genecards.org/cgi-bin/carddisp.pl?gene=GLA
EPRS1	Glutamyl-Prolyl-TRNA Synthetase 1	Protein Coding	35	GC01M219969	8.93415	https://www.genecards.org/cgi-bin/carddisp.pl?gene=EPRS1
PNKP	Polynucleotide Kinase 3'-Phosphatase	Protein Coding	44	GC19M066110	8.93347	https://www.genecards.org/cgi-bin/carddisp.pl?gene=PNKP
GSN	Gelsolin	Protein Coding	46	GC09P121201	8.93051	https://www.genecards.org/cgi-bin/carddisp.pl?gene=GSN
SNAP25	Synaptosome Associated Protein 25	Protein Coding	47	GC20P010186	8.89979	https://www.genecards.org/cgi-bin/carddisp.pl?gene=SNAP25
CTSF	Cathepsin F	Protein Coding	47	GC11M089929	8.89557	https://www.genecards.org/cgi-bin/carddisp.pl?gene=CTSF
CDK5	Cyclin Dependent Kinase 5	Protein Coding	50	GC07M151053	8.8955	https://www.genecards.org/cgi-bin/carddisp.pl?gene=CDK5
CD36	CD36 Molecule	Protein Coding	46	GC07P080369	8.88556	https://www.genecards.org/cgi-bin/carddisp.pl?gene=CD36
MIR146A	MicroRNA 146a	RNA Gene	22	GC05P160485	8.87512	https://www.genecards.org/cgi-bin/carddisp.pl?gene=MIR146A
DNAJB2	DnaJ Heat Shock Protein Family (Hsp40) Member B2	Protein Coding	41	GC02P219279	8.87402	https://www.genecards.org/cgi-bin/carddisp.pl?gene=DNAJB2
OXT	Oxytocin/Neurophysin I Prepropeptide	Protein Coding	37	GC20P004235	8.86854	https://www.genecards.org/cgi-bin/carddisp.pl?gene=OXT
COA8	Cytochrome C Oxidase Assembly Factor 8	Protein Coding	26	GC14P109769	8.84993	https://www.genecards.org/cgi-bin/carddisp.pl?gene=COA8
HTR1A	5-Hydroxytryptamine Receptor 1A	Protein Coding	45	GC05M063960	8.83846	https://www.genecards.org/cgi-bin/carddisp.pl?gene=HTR1A
DMPK	DM1 Protein Kinase	Protein Coding	47	GC19M045769	8.83766	https://www.genecards.org/cgi-bin/carddisp.pl?gene=DMPK
COX6B1	Cytochrome C Oxidase Subunit 6B1	Protein Coding	41	GC19P066543	8.83725	https://www.genecards.org/cgi-bin/carddisp.pl?gene=COX6B1
NUBPL	NUBP Iron-Sulfur Cluster Assembly Factor, Mitochondrial	Protein Coding	40	GC14P031489	8.81994	https://www.genecards.org/cgi-bin/carddisp.pl?gene=NUBPL
TTC19	Tetratricopeptide Repeat Domain 19	Protein Coding	40	GC17P015999	8.81936	https://www.genecards.org/cgi-bin/carddisp.pl?gene=TTC19
PEX11B	Peroxisomal Biogenesis Factor 11 Beta	Protein Coding	40	GC01M145911	8.80652	https://www.genecards.org/cgi-bin/carddisp.pl?gene=PEX11B
FLNA	Filamin A	Protein Coding	46	GC0XM154348	8.79805	https://www.genecards.org/cgi-bin/carddisp.pl?gene=FLNA
EIF2B4	Eukaryotic Translation Initiation Factor 2B Subunit Delta	Protein Coding	44	GC02M027364	8.78304	https://www.genecards.org/cgi-bin/carddisp.pl?gene=EIF2B4
HEPACAM	Hepatic And Glial Cell Adhesion Molecule	Protein Coding	39	GC11M124919	8.7742	https://www.genecards.org/cgi-bin/carddisp.pl?gene=HEPACAM
ATXN10	Ataxin 10	Protein Coding	41	GC22P045673	8.75321	https://www.genecards.org/cgi-bin/carddisp.pl?gene=ATXN10
FGFR3	Fibroblast Growth Factor Receptor 3	Protein Coding	52	GC04P001795	8.74278	https://www.genecards.org/cgi-bin/carddisp.pl?gene=FGFR3
EXOSC3	Exosome Component 3	Protein Coding	41	GC09M037772	8.7417	https://www.genecards.org/cgi-bin/carddisp.pl?gene=EXOSC3
DISC1	DISC1 Scaffold Protein	Protein Coding	44	GC01P231626	8.74083	https://www.genecards.org/cgi-bin/carddisp.pl?gene=DISC1
EIF2B3	Eukaryotic Translation Initiation Factor 2B Subunit Gamma	Protein Coding	41	GC01M044850	8.73637	https://www.genecards.org/cgi-bin/carddisp.pl?gene=EIF2B3
F5	Coagulation Factor V	Protein Coding	45	GC01M169511	8.72899	https://www.genecards.org/cgi-bin/carddisp.pl?gene=F5
SIGMAR1	Sigma Non-Opioid Intracellular Receptor 1	Protein Coding	47	GC09M034634	8.72392	https://www.genecards.org/cgi-bin/carddisp.pl?gene=SIGMAR1
UBAP1	Ubiquitin Associated Protein 1	Protein Coding	39	GC09P034179	8.71836	https://www.genecards.org/cgi-bin/carddisp.pl?gene=UBAP1
EPM2A	EPM2A Glucan Phosphatase, Laforin	Protein Coding	42	GC06M145382	8.70454	https://www.genecards.org/cgi-bin/carddisp.pl?gene=EPM2A
MT-CYB	Mitochondrially Encoded Cytochrome B	Protein Coding	32	GCMTP014749	8.68352	https://www.genecards.org/cgi-bin/carddisp.pl?gene=MT-CYB
PGM3	Phosphoglucomutase 3	Protein Coding	42	GC06M083161	8.66965	https://www.genecards.org/cgi-bin/carddisp.pl?gene=PGM3
WDR45	WD Repeat Domain 45	Protein Coding	39	GC0XM049074	8.66616	https://www.genecards.org/cgi-bin/carddisp.pl?gene=WDR45
TNK2	Tyrosine Kinase Non Receptor 2	Protein Coding	44	GC03M195863	8.64788	https://www.genecards.org/cgi-bin/carddisp.pl?gene=TNK2
NTRK1	Neurotrophic Receptor Tyrosine Kinase 1	Protein Coding	46	GC01P156815	8.63651	https://www.genecards.org/cgi-bin/carddisp.pl?gene=NTRK1
ERCC6	ERCC Excision Repair 6, Chromatin Remodeling Factor	Protein Coding	45	GC10M049454	8.63501	https://www.genecards.org/cgi-bin/carddisp.pl?gene=ERCC6
POMT1	Protein O-Mannosyltransferase 1	Protein Coding	44	GC09P131502	8.63486	https://www.genecards.org/cgi-bin/carddisp.pl?gene=POMT1
MT-TN	Mitochondrially Encoded TRNA-Asn (AAU/C)	RNA Gene	13	GCMTM005659	8.62715	https://www.genecards.org/cgi-bin/carddisp.pl?gene=MT-TN
SBDS	SBDS Ribosome Maturation Factor	Protein Coding	41	GC07M066987	8.62173	https://www.genecards.org/cgi-bin/carddisp.pl?gene=SBDS
SUCLA2	Succinate-CoA Ligase ADP-Forming Subunit Beta	Protein Coding	45	GC13M047745	8.60873	https://www.genecards.org/cgi-bin/carddisp.pl?gene=SUCLA2
MT-TW	Mitochondrially Encoded TRNA-Trp (UGA/G)	RNA Gene	13	GCMTP005514	8.60365	https://www.genecards.org/cgi-bin/carddisp.pl?gene=MT-TW
CTNS	Cystinosin, Lysosomal Cystine Transporter	Protein Coding	44	GC17P003636	8.58359	https://www.genecards.org/cgi-bin/carddisp.pl?gene=CTNS
TLR4	Toll Like Receptor 4	Protein Coding	49	GC09P117704	8.57807	https://www.genecards.org/cgi-bin/carddisp.pl?gene=TLR4
UBQLN2	Ubiquilin 2	Protein Coding	41	GC0XP056563	8.57116	https://www.genecards.org/cgi-bin/carddisp.pl?gene=UBQLN2
XK	X-Linked Kx Blood Group	Protein Coding	40	GC0XP037685	8.56066	https://www.genecards.org/cgi-bin/carddisp.pl?gene=XK
ORAI1	ORAI Calcium Release-Activated Calcium Modulator 1	Protein Coding	42	GC12P126225	8.55734	https://www.genecards.org/cgi-bin/carddisp.pl?gene=ORAI1
BCL2	BCL2 Apoptosis Regulator	Protein Coding	48	GC18M063123	8.55693	https://www.genecards.org/cgi-bin/carddisp.pl?gene=BCL2
PTPN22	Protein Tyrosine Phosphatase Non-Receptor Type 22	Protein Coding	47	GC01M113813	8.54032	https://www.genecards.org/cgi-bin/carddisp.pl?gene=PTPN22
LAMP2	Lysosomal Associated Membrane Protein 2	Protein Coding	42	GC0XM120426	8.53976	https://www.genecards.org/cgi-bin/carddisp.pl?gene=LAMP2
MT-TE	Mitochondrially Encoded TRNA-Glu (GAA/G)	RNA Gene	13	GCMTM014676	8.52486	https://www.genecards.org/cgi-bin/carddisp.pl?gene=MT-TE
CYCS	Cytochrome C, Somatic	Protein Coding	46	GC07M025118	8.51592	https://www.genecards.org/cgi-bin/carddisp.pl?gene=CYCS
PARS2	Prolyl-TRNA Synthetase 2, Mitochondrial	Protein Coding	41	GC01M054756	8.49979	https://www.genecards.org/cgi-bin/carddisp.pl?gene=PARS2
RANBP2	RAN Binding Protein 2	Protein Coding	46	GC02P108719	8.49188	https://www.genecards.org/cgi-bin/carddisp.pl?gene=RANBP2
GABRA1	Gamma-Aminobutyric Acid Type A Receptor Subunit Alpha1	Protein Coding	46	GC05P161847	8.48624	https://www.genecards.org/cgi-bin/carddisp.pl?gene=GABRA1
CLN3	CLN3 Lysosomal/Endosomal Transmembrane Protein, Battenin	Protein Coding	42	GC16M028466	8.47846	https://www.genecards.org/cgi-bin/carddisp.pl?gene=CLN3
POMC	Proopiomelanocortin	Protein Coding	46	GC02M025160	8.4693	https://www.genecards.org/cgi-bin/carddisp.pl?gene=POMC
MPZ	Myelin Protein Zero	Protein Coding	44	GC01M161304	8.45309	https://www.genecards.org/cgi-bin/carddisp.pl?gene=MPZ
CEP290	Centrosomal Protein 290	Protein Coding	40	GC12M088049	8.43717	https://www.genecards.org/cgi-bin/carddisp.pl?gene=CEP290
MT-TF	Mitochondrially Encoded TRNA-Phe (UUU/C)	RNA Gene	14	GCMTP000580	8.42402	https://www.genecards.org/cgi-bin/carddisp.pl?gene=MT-TF
MAG	Myelin Associated Glycoprotein	Protein Coding	45	GC19P035292	8.42027	https://www.genecards.org/cgi-bin/carddisp.pl?gene=MAG
MT-ND2	Mitochondrially Encoded NADH:Ubiquinone Oxidoreductase Core Subunit 2	Protein Coding	34	GCMTP004472	8.41102	https://www.genecards.org/cgi-bin/carddisp.pl?gene=MT-ND2
SERPINE1	Serpin Family E Member 1	Protein Coding	48	GC07P101127	8.39326	https://www.genecards.org/cgi-bin/carddisp.pl?gene=SERPINE1
RNASEH2C	Ribonuclease H2 Subunit C	Protein Coding	38	GC11M065714	8.37938	https://www.genecards.org/cgi-bin/carddisp.pl?gene=RNASEH2C
SIM1	SIM BHLH Transcription Factor 1	Protein Coding	41	GC06M100386	8.36316	https://www.genecards.org/cgi-bin/carddisp.pl?gene=SIM1
CREBBP	CREB Binding Protein	Protein Coding	50	GC16M007298	8.34842	https://www.genecards.org/cgi-bin/carddisp.pl?gene=CREBBP
TERT	Telomerase Reverse Transcriptase	Protein Coding	49	GC05M001253	8.34454	https://www.genecards.org/cgi-bin/carddisp.pl?gene=TERT
MYH7	Myosin Heavy Chain 7	Protein Coding	46	GC14M023412	8.34395	https://www.genecards.org/cgi-bin/carddisp.pl?gene=MYH7
ATL1	Atlastin GTPase 1	Protein Coding	40	GC14P050532	8.32324	https://www.genecards.org/cgi-bin/carddisp.pl?gene=ATL1
RAB33A	RAB33A, Member RAS Oncogene Family	Protein Coding	36	GC0XP130110	8.31135	https://www.genecards.org/cgi-bin/carddisp.pl?gene=RAB33A
PAX6	Paired Box 6	Protein Coding	46	GC11M031784	8.31127	https://www.genecards.org/cgi-bin/carddisp.pl?gene=PAX6
CHRNA4	Cholinergic Receptor Nicotinic Alpha 4 Subunit	Protein Coding	46	GC20M063343	8.30438	https://www.genecards.org/cgi-bin/carddisp.pl?gene=CHRNA4
NLRP3	NLR Family Pyrin Domain Containing 3	Protein Coding	45	GC01P247415	8.28463	https://www.genecards.org/cgi-bin/carddisp.pl?gene=NLRP3
STAT1	Signal Transducer And Activator Of Transcription 1	Protein Coding	50	GC02M190908	8.28281	https://www.genecards.org/cgi-bin/carddisp.pl?gene=STAT1
COCH	Cochlin	Protein Coding	41	GC14P030874	8.27493	https://www.genecards.org/cgi-bin/carddisp.pl?gene=COCH
IFNG	Interferon Gamma	Protein Coding	46	GC12M068154	8.27343	https://www.genecards.org/cgi-bin/carddisp.pl?gene=IFNG
SUFU	SUFU Negative Regulator Of Hedgehog Signaling	Protein Coding	41	GC10P102503	8.26476	https://www.genecards.org/cgi-bin/carddisp.pl?gene=SUFU
WWC1	WW And C2 Domain Containing 1	Protein Coding	40	GC05P168291	8.25553	https://www.genecards.org/cgi-bin/carddisp.pl?gene=WWC1
NDUFS8	NADH:Ubiquinone Oxidoreductase Core Subunit S8	Protein Coding	44	GC11P068030	8.25446	https://www.genecards.org/cgi-bin/carddisp.pl?gene=NDUFS8
HMOX1	Heme Oxygenase 1	Protein Coding	49	GC22P035380	8.25093	https://www.genecards.org/cgi-bin/carddisp.pl?gene=HMOX1
PTPN11	Protein Tyrosine Phosphatase Non-Receptor Type 11	Protein Coding	50	GC12P112418	8.2465	https://www.genecards.org/cgi-bin/carddisp.pl?gene=PTPN11
SERAC1	Serine Active Site Containing 1	Protein Coding	35	GC06M158109	8.23757	https://www.genecards.org/cgi-bin/carddisp.pl?gene=SERAC1
CYP27A1	Cytochrome P450 Family 27 Subfamily A Member 1	Protein Coding	46	GC02P218781	8.2145	https://www.genecards.org/cgi-bin/carddisp.pl?gene=CYP27A1
TNNI3	Troponin I3, Cardiac Type	Protein Coding	47	GC19M055151	8.2129	https://www.genecards.org/cgi-bin/carddisp.pl?gene=TNNI3
SPART	Spartin	Protein Coding	32	GC13M036687	8.20219	https://www.genecards.org/cgi-bin/carddisp.pl?gene=SPART
PRKAR1A	Protein Kinase CAMP-Dependent Type I Regulatory Subunit Alpha	Protein Coding	49	GC17P069076	8.20121	https://www.genecards.org/cgi-bin/carddisp.pl?gene=PRKAR1A
DCX	Doublecortin	Protein Coding	44	GC0XM111293	8.1969	https://www.genecards.org/cgi-bin/carddisp.pl?gene=DCX
RNASEH2A	Ribonuclease H2 Subunit A	Protein Coding	42	GC19P014276	8.18575	https://www.genecards.org/cgi-bin/carddisp.pl?gene=RNASEH2A
LIAS	Lipoic Acid Synthetase	Protein Coding	42	GC04P039493	8.15864	https://www.genecards.org/cgi-bin/carddisp.pl?gene=LIAS
POLG2	DNA Polymerase Gamma 2, Accessory Subunit	Protein Coding	41	GC17M064477	8.15686	https://www.genecards.org/cgi-bin/carddisp.pl?gene=POLG2
PRODH	Proline Dehydrogenase 1	Protein Coding	45	GC22M018912	8.15384	https://www.genecards.org/cgi-bin/carddisp.pl?gene=PRODH
SLC30A10	Solute Carrier Family 30 Member 10	Protein Coding	41	GC01M219685	8.15179	https://www.genecards.org/cgi-bin/carddisp.pl?gene=SLC30A10
ICAM1	Intercellular Adhesion Molecule 1	Protein Coding	48	GC19P010466	8.15107	https://www.genecards.org/cgi-bin/carddisp.pl?gene=ICAM1
ADAMTS13	ADAM Metallopeptidase With Thrombospondin Type 1 Motif 13	Protein Coding	47	GC09P133414	8.14903	https://www.genecards.org/cgi-bin/carddisp.pl?gene=ADAMTS13
PPP2R2B	Protein Phosphatase 2 Regulatory Subunit Bbeta	Protein Coding	43	GC05M146582	8.14197	https://www.genecards.org/cgi-bin/carddisp.pl?gene=PPP2R2B
TUBB4A	Tubulin Beta 4A Class IVa	Protein Coding	44	GC19M006496	8.12047	https://www.genecards.org/cgi-bin/carddisp.pl?gene=TUBB4A
SLC1A3	Solute Carrier Family 1 Member 3	Protein Coding	48	GC05P036646	8.10155	https://www.genecards.org/cgi-bin/carddisp.pl?gene=SLC1A3
HOXA1	Homeobox A1	Protein Coding	42	GC07M027092	8.0821	https://www.genecards.org/cgi-bin/carddisp.pl?gene=HOXA1
NIPA1	NIPA Magnesium Transporter 1	Protein Coding	38	GC15P022773	8.07988	https://www.genecards.org/cgi-bin/carddisp.pl?gene=NIPA1
MFSD8	Major Facilitator Superfamily Domain Containing 8	Protein Coding	36	GC04M127917	8.07947	https://www.genecards.org/cgi-bin/carddisp.pl?gene=MFSD8
COA3	Cytochrome C Oxidase Assembly Factor 3	Protein Coding	33	GC17M042795	8.07516	https://www.genecards.org/cgi-bin/carddisp.pl?gene=COA3
ELP1	Elongator Acetyltransferase Complex Subunit 1	Protein Coding	34	GC09M108868	8.05928	https://www.genecards.org/cgi-bin/carddisp.pl?gene=ELP1
SCN3A	Sodium Voltage-Gated Channel Alpha Subunit 3	Protein Coding	47	GC02M165087	8.03854	https://www.genecards.org/cgi-bin/carddisp.pl?gene=SCN3A
SDHAF1	Succinate Dehydrogenase Complex Assembly Factor 1	Protein Coding	34	GC19P035995	8.014	https://www.genecards.org/cgi-bin/carddisp.pl?gene=SDHAF1
NSD1	Nuclear Receptor Binding SET Domain Protein 1	Protein Coding	42	GC05P177138	7.99419	https://www.genecards.org/cgi-bin/carddisp.pl?gene=NSD1
HCN4	Hyperpolarization Activated Cyclic Nucleotide Gated Potassium Channel 4	Protein Coding	47	GC15M073319	7.99318	https://www.genecards.org/cgi-bin/carddisp.pl?gene=HCN4
SLC12A2	Solute Carrier Family 12 Member 2	Protein Coding	48	GC05P128083	7.98889	https://www.genecards.org/cgi-bin/carddisp.pl?gene=SLC12A2
NHLRC1	NHL Repeat Containing E3 Ubiquitin Protein Ligase 1	Protein Coding	38	GC06M018120	7.98847	https://www.genecards.org/cgi-bin/carddisp.pl?gene=NHLRC1
SLC25A20	Solute Carrier Family 25 Member 20	Protein Coding	44	GC03M048869	7.9881	https://www.genecards.org/cgi-bin/carddisp.pl?gene=SLC25A20
SAMHD1	SAM And HD Domain Containing Deoxynucleoside Triphosphate Triphosphohydrolase 1	Protein Coding	41	GC20M036890	7.96387	https://www.genecards.org/cgi-bin/carddisp.pl?gene=SAMHD1
ERCC4	ERCC Excision Repair 4, Endonuclease Catalytic Subunit	Protein Coding	45	GC16P013920	7.93952	https://www.genecards.org/cgi-bin/carddisp.pl?gene=ERCC4
SELP	Selectin P	Protein Coding	44	GC01M169558	7.93605	https://www.genecards.org/cgi-bin/carddisp.pl?gene=SELP
SLC25A13	Solute Carrier Family 25 Member 13	Protein Coding	45	GC07M096120	7.9352	https://www.genecards.org/cgi-bin/carddisp.pl?gene=SLC25A13
NAGA	Alpha-N-Acetylgalactosaminidase	Protein Coding	44	GC22M042058	7.91887	https://www.genecards.org/cgi-bin/carddisp.pl?gene=NAGA
EHHADH	Enoyl-CoA Hydratase And 3-Hydroxyacyl CoA Dehydrogenase	Protein Coding	42	GC03M185190	7.91039	https://www.genecards.org/cgi-bin/carddisp.pl?gene=EHHADH
NEFH	Neurofilament Heavy Chain	Protein Coding	44	GC22P029480	7.89513	https://www.genecards.org/cgi-bin/carddisp.pl?gene=NEFH
SHBG	Sex Hormone Binding Globulin	Protein Coding	40	GC17P007613	7.89015	https://www.genecards.org/cgi-bin/carddisp.pl?gene=SHBG
MYBPC3	Myosin Binding Protein C3	Protein Coding	45	GC11M089363	7.88466	https://www.genecards.org/cgi-bin/carddisp.pl?gene=MYBPC3
NCF1	Neutrophil Cytosolic Factor 1	Protein Coding	45	GC07P075454	7.87783	https://www.genecards.org/cgi-bin/carddisp.pl?gene=NCF1
FGF8	Fibroblast Growth Factor 8	Protein Coding	45	GC10M101770	7.87699	https://www.genecards.org/cgi-bin/carddisp.pl?gene=FGF8
ADAR	Adenosine Deaminase RNA Specific	Protein Coding	43	GC01M154582	7.87255	https://www.genecards.org/cgi-bin/carddisp.pl?gene=ADAR
PDGFRB	Platelet Derived Growth Factor Receptor Beta	Protein Coding	52	GC05M150113	7.86992	https://www.genecards.org/cgi-bin/carddisp.pl?gene=PDGFRB
ESPN	Espin	Protein Coding	37	GC01P006424	7.86145	https://www.genecards.org/cgi-bin/carddisp.pl?gene=ESPN
IFIH1	Interferon Induced With Helicase C Domain 1	Protein Coding	45	GC02M162267	7.8594	https://www.genecards.org/cgi-bin/carddisp.pl?gene=IFIH1
RAD21	RAD21 Cohesin Complex Component	Protein Coding	44	GC08M116846	7.85863	https://www.genecards.org/cgi-bin/carddisp.pl?gene=RAD21
KCND3	Potassium Voltage-Gated Channel Subfamily D Member 3	Protein Coding	46	GC01M111770	7.85052	https://www.genecards.org/cgi-bin/carddisp.pl?gene=KCND3
CAV1	Caveolin 1	Protein Coding	46	GC07P116524	7.84923	https://www.genecards.org/cgi-bin/carddisp.pl?gene=CAV1
GRIK2	Glutamate Ionotropic Receptor Kainate Type Subunit 2	Protein Coding	46	GC06P100962	7.84584	https://www.genecards.org/cgi-bin/carddisp.pl?gene=GRIK2
MADD	MAP Kinase Activating Death Domain	Protein Coding	42	GC11P047290	7.82378	https://www.genecards.org/cgi-bin/carddisp.pl?gene=MADD
HNRNPA2B1	Heterogeneous Nuclear Ribonucleoprotein A2/B1	Protein Coding	44	GC07M026174	7.8222	https://www.genecards.org/cgi-bin/carddisp.pl?gene=HNRNPA2B1
CYP2U1	Cytochrome P450 Family 2 Subfamily U Member 1	Protein Coding	42	GC04P107931	7.79598	https://www.genecards.org/cgi-bin/carddisp.pl?gene=CYP2U1
AGTR1	Angiotensin II Receptor Type 1	Protein Coding	48	GC03P148697	7.79462	https://www.genecards.org/cgi-bin/carddisp.pl?gene=AGTR1
CACNA1G	Calcium Voltage-Gated Channel Subunit Alpha1 G	Protein Coding	48	GC17P056070	7.78882	https://www.genecards.org/cgi-bin/carddisp.pl?gene=CACNA1G
ADGRV1	Adhesion G Protein-Coupled Receptor V1	Protein Coding	37	GC05P090529	7.78754	https://www.genecards.org/cgi-bin/carddisp.pl?gene=ADGRV1
AAAS	Aladin WD Repeat Nucleoporin	Protein Coding	40	GC12M053307	7.78053	https://www.genecards.org/cgi-bin/carddisp.pl?gene=AAAS
SPG19	Spastic Paraplegia 19 (Autosomal Dominant)	Genetic Locus	3	GC09U900019	7.78048	https://www.genecards.org/cgi-bin/carddisp.pl?gene=SPG19
LOC109504728	Chromosome 9 Open Reading Frame 72 Repeat Instability Region	Biological Region	3	GC09P027610	7.77505	https://www.genecards.org/cgi-bin/carddisp.pl?gene=LOC109504728
TSFM	Ts Translation Elongation Factor, Mitochondrial	Protein Coding	42	GC12P057778	7.76924	https://www.genecards.org/cgi-bin/carddisp.pl?gene=TSFM
GPHN	Gephyrin	Protein Coding	46	GC14P066507	7.76164	https://www.genecards.org/cgi-bin/carddisp.pl?gene=GPHN
KCNT1	Potassium Sodium-Activated Channel Subfamily T Member 1	Protein Coding	41	GC09P135702	7.76008	https://www.genecards.org/cgi-bin/carddisp.pl?gene=KCNT1
DNMT1	DNA Methyltransferase 1	Protein Coding	49	GC19M010133	7.75147	https://www.genecards.org/cgi-bin/carddisp.pl?gene=DNMT1
PQBP1	Polyglutamine Binding Protein 1	Protein Coding	38	GC0XP048890	7.74177	https://www.genecards.org/cgi-bin/carddisp.pl?gene=PQBP1
WFS1	Wolframin ER Transmembrane Glycoprotein	Protein Coding	45	GC04P006260	7.73591	https://www.genecards.org/cgi-bin/carddisp.pl?gene=WFS1
GPT	Glutamic--Pyruvic Transaminase	Protein Coding	40	GC08P144502	7.73383	https://www.genecards.org/cgi-bin/carddisp.pl?gene=GPT
FKTN	Fukutin	Protein Coding	38	GC09P105558	7.73088	https://www.genecards.org/cgi-bin/carddisp.pl?gene=FKTN
PHOX2B	Paired Like Homeobox 2B	Protein Coding	42	GC04M041746	7.728	https://www.genecards.org/cgi-bin/carddisp.pl?gene=PHOX2B
KCNQ2	Potassium Voltage-Gated Channel Subfamily Q Member 2	Protein Coding	47	GC20M063400	7.72624	https://www.genecards.org/cgi-bin/carddisp.pl?gene=KCNQ2
PRICKLE2	Prickle Planar Cell Polarity Protein 2	Protein Coding	38	GC03M064079	7.72284	https://www.genecards.org/cgi-bin/carddisp.pl?gene=PRICKLE2
SPTLC1	Serine Palmitoyltransferase Long Chain Base Subunit 1	Protein Coding	45	GC09M094173	7.72141	https://www.genecards.org/cgi-bin/carddisp.pl?gene=SPTLC1
ERCC8	ERCC Excision Repair 8, CSA Ubiquitin Ligase Complex Subunit	Protein Coding	41	GC05M060894	7.7173	https://www.genecards.org/cgi-bin/carddisp.pl?gene=ERCC8
DNAJC6	DnaJ Heat Shock Protein Family (Hsp40) Member C6	Protein Coding	42	GC01P065248	7.71307	https://www.genecards.org/cgi-bin/carddisp.pl?gene=DNAJC6
ARX	Aristaless Related Homeobox	Protein Coding	41	GC0XM025003	7.70896	https://www.genecards.org/cgi-bin/carddisp.pl?gene=ARX
LEPR	Leptin Receptor	Protein Coding	48	GC01P065421	7.70702	https://www.genecards.org/cgi-bin/carddisp.pl?gene=LEPR
MTRFR	Mitochondrial Translation Release Factor In Rescue	Protein Coding	28	GC12P126254	7.70055	https://www.genecards.org/cgi-bin/carddisp.pl?gene=MTRFR
VRK1	VRK Serine/Threonine Kinase 1	Protein Coding	47	GC14P096797	7.69789	https://www.genecards.org/cgi-bin/carddisp.pl?gene=VRK1
CAT	Catalase	Protein Coding	49	GC11P034460	7.67192	https://www.genecards.org/cgi-bin/carddisp.pl?gene=CAT
GTF2IRD1	GTF2I Repeat Domain Containing 1	Protein Coding	41	GC07P075437	7.66833	https://www.genecards.org/cgi-bin/carddisp.pl?gene=GTF2IRD1
CCDC47	Coiled-Coil Domain Containing 47	Protein Coding	34	GC17M063745	7.66723	https://www.genecards.org/cgi-bin/carddisp.pl?gene=CCDC47
PLG	Plasminogen	Protein Coding	48	GC06P160702	7.66107	https://www.genecards.org/cgi-bin/carddisp.pl?gene=PLG
OPTN	Optineurin	Protein Coding	43	GC10P013099	7.63898	https://www.genecards.org/cgi-bin/carddisp.pl?gene=OPTN
METTL23	Methyltransferase Like 23	Protein Coding	34	GC17P076726	7.63475	https://www.genecards.org/cgi-bin/carddisp.pl?gene=METTL23
GABRB3	Gamma-Aminobutyric Acid Type A Receptor Subunit Beta3	Protein Coding	48	GC15M026543	7.6312	https://www.genecards.org/cgi-bin/carddisp.pl?gene=GABRB3
KIF1C	Kinesin Family Member 1C	Protein Coding	41	GC17P005022	7.62946	https://www.genecards.org/cgi-bin/carddisp.pl?gene=KIF1C
PMM2	Phosphomannomutase 2	Protein Coding	45	GC16P008788	7.6285	https://www.genecards.org/cgi-bin/carddisp.pl?gene=PMM2
NPY	Neuropeptide Y	Protein Coding	44	GC07P024290	7.62329	https://www.genecards.org/cgi-bin/carddisp.pl?gene=NPY
IFT140	Intraflagellar Transport 140	Protein Coding	40	GC16M007076	7.61249	https://www.genecards.org/cgi-bin/carddisp.pl?gene=IFT140
ENO2	Enolase 2	Protein Coding	45	GC12P006913	7.60659	https://www.genecards.org/cgi-bin/carddisp.pl?gene=ENO2
MT-TV	Mitochondrially Encoded TRNA-Val (GUN)	RNA Gene	14	GCMTP001605	7.60126	https://www.genecards.org/cgi-bin/carddisp.pl?gene=MT-TV
SLC5A7	Solute Carrier Family 5 Member 7	Protein Coding	41	GC02P107969	7.59237	https://www.genecards.org/cgi-bin/carddisp.pl?gene=SLC5A7
CSTB	Cystatin B	Protein Coding	45	GC21M043772	7.58683	https://www.genecards.org/cgi-bin/carddisp.pl?gene=CSTB
SPG38	Spastic Paraplegia 38 (Autosomal Dominant, Silver Syndrome)	Genetic Locus	3	GC04U900828	7.57895	https://www.genecards.org/cgi-bin/carddisp.pl?gene=SPG38
BMP1	Bone Morphogenetic Protein 1	Protein Coding	47	GC08P022164	7.56228	https://www.genecards.org/cgi-bin/carddisp.pl?gene=BMP1
ATG7	Autophagy Related 7	Protein Coding	41	GC03P012474	7.55366	https://www.genecards.org/cgi-bin/carddisp.pl?gene=ATG7
REEP2	Receptor Accessory Protein 2	Protein Coding	40	GC05P138439	7.54323	https://www.genecards.org/cgi-bin/carddisp.pl?gene=REEP2
LRP1	LDL Receptor Related Protein 1	Protein Coding	46	GC12P057128	7.54263	https://www.genecards.org/cgi-bin/carddisp.pl?gene=LRP1
RPS27A	Ribosomal Protein S27a	Protein Coding	41	GC02P055231	7.54218	https://www.genecards.org/cgi-bin/carddisp.pl?gene=RPS27A
RTN2	Reticulon 2	Protein Coding	41	GC19M045485	7.53736	https://www.genecards.org/cgi-bin/carddisp.pl?gene=RTN2
TACO1	Translational Activator Of Cytochrome C Oxidase I	Protein Coding	39	GC17P063600	7.53402	https://www.genecards.org/cgi-bin/carddisp.pl?gene=TACO1
DAO	D-Amino Acid Oxidase	Protein Coding	44	GC12P108859	7.53347	https://www.genecards.org/cgi-bin/carddisp.pl?gene=DAO
ERCC1	ERCC Excision Repair 1, Endonuclease Non-Catalytic Subunit	Protein Coding	45	GC19M065924	7.52841	https://www.genecards.org/cgi-bin/carddisp.pl?gene=ERCC1
TK2	Thymidine Kinase 2	Protein Coding	40	GC16M066508	7.52432	https://www.genecards.org/cgi-bin/carddisp.pl?gene=TK2
SLC7A6OS	Solute Carrier Family 7 Member 6 Opposite Strand	Protein Coding	32	GC16M068284	7.52391	https://www.genecards.org/cgi-bin/carddisp.pl?gene=SLC7A6OS
KCNC3	Potassium Voltage-Gated Channel Subfamily C Member 3	Protein Coding	44	GC19M066160	7.52182	https://www.genecards.org/cgi-bin/carddisp.pl?gene=KCNC3
BRCA1	BRCA1 DNA Repair Associated	Protein Coding	48	GC17M043044	7.49633	https://www.genecards.org/cgi-bin/carddisp.pl?gene=BRCA1
GLB1	Galactosidase Beta 1	Protein Coding	47	GC03M032963	7.49449	https://www.genecards.org/cgi-bin/carddisp.pl?gene=GLB1
GAL	Galanin And GMAP Prepropeptide	Protein Coding	43	GC11P070219	7.49201	https://www.genecards.org/cgi-bin/carddisp.pl?gene=GAL
KCNJ11	Potassium Inwardly Rectifying Channel Subfamily J Member 11	Protein Coding	46	GC11M017592	7.49171	https://www.genecards.org/cgi-bin/carddisp.pl?gene=KCNJ11
QDPR	Quinoid Dihydropteridine Reductase	Protein Coding	45	GC04M017460	7.48841	https://www.genecards.org/cgi-bin/carddisp.pl?gene=QDPR
JPH3	Junctophilin 3	Protein Coding	41	GC16P087601	7.48773	https://www.genecards.org/cgi-bin/carddisp.pl?gene=JPH3
POMGNT1	Protein O-Linked Mannose N-Acetylglucosaminyltransferase 1 (Beta 1,2-)	Protein Coding	44	GC01M046188	7.47934	https://www.genecards.org/cgi-bin/carddisp.pl?gene=POMGNT1
CYP2D6	Cytochrome P450 Family 2 Subfamily D Member 6	Protein Coding	46	GC22M042126	7.47574	https://www.genecards.org/cgi-bin/carddisp.pl?gene=CYP2D6
NEXMIF	Neurite Extension And Migration Factor	Protein Coding	28	GC0XM074733	7.47378	https://www.genecards.org/cgi-bin/carddisp.pl?gene=NEXMIF
MIR29C	MicroRNA 29c	RNA Gene	18	GC01M207802	7.46294	https://www.genecards.org/cgi-bin/carddisp.pl?gene=MIR29C
STX1A	Syntaxin 1A	Protein Coding	45	GC07M073700	7.46008	https://www.genecards.org/cgi-bin/carddisp.pl?gene=STX1A
CNR1	Cannabinoid Receptor 1	Protein Coding	45	GC06M088139	7.45783	https://www.genecards.org/cgi-bin/carddisp.pl?gene=CNR1
HEXB	Hexosaminidase Subunit Beta	Protein Coding	47	GC05P074640	7.4575	https://www.genecards.org/cgi-bin/carddisp.pl?gene=HEXB
LAMA2	Laminin Subunit Alpha 2	Protein Coding	43	GC06P128863	7.45691	https://www.genecards.org/cgi-bin/carddisp.pl?gene=LAMA2
SMO	Smoothened, Frizzled Class Receptor	Protein Coding	47	GC07P131934	7.44549	https://www.genecards.org/cgi-bin/carddisp.pl?gene=SMO
CLN6	CLN6 Transmembrane ER Protein	Protein Coding	37	GC15M068206	7.43733	https://www.genecards.org/cgi-bin/carddisp.pl?gene=CLN6
NIPBL	NIPBL Cohesin Loading Factor	Protein Coding	41	GC05P036876	7.43548	https://www.genecards.org/cgi-bin/carddisp.pl?gene=NIPBL
USH1G	USH1 Protein Network Component Sans	Protein Coding	39	GC17M074916	7.43199	https://www.genecards.org/cgi-bin/carddisp.pl?gene=USH1G
LOC102724058	Uncharacterized LOC102724058	RNA Gene	8	GC02P165958	7.43133	https://www.genecards.org/cgi-bin/carddisp.pl?gene=LOC102724058
WWOX	WW Domain Containing Oxidoreductase	Protein Coding	45	GC16P078099	7.43058	https://www.genecards.org/cgi-bin/carddisp.pl?gene=WWOX
VAPB	VAMP Associated Protein B And C	Protein Coding	43	GC20P058389	7.42311	https://www.genecards.org/cgi-bin/carddisp.pl?gene=VAPB
GLI3	GLI Family Zinc Finger 3	Protein Coding	46	GC07M041960	7.4194	https://www.genecards.org/cgi-bin/carddisp.pl?gene=GLI3
SOD2	Superoxide Dismutase 2	Protein Coding	48	GC06M159669	7.4192	https://www.genecards.org/cgi-bin/carddisp.pl?gene=SOD2
GRID2	Glutamate Ionotropic Receptor Delta Type Subunit 2	Protein Coding	45	GC04P092304	7.40782	https://www.genecards.org/cgi-bin/carddisp.pl?gene=GRID2
CREB1	CAMP Responsive Element Binding Protein 1	Protein Coding	47	GC02P207529	7.40716	https://www.genecards.org/cgi-bin/carddisp.pl?gene=CREB1
DDC	Dopa Decarboxylase	Protein Coding	49	GC07M050458	7.40543	https://www.genecards.org/cgi-bin/carddisp.pl?gene=DDC
SOX10	SRY-Box Transcription Factor 10	Protein Coding	45	GC22M058893	7.39826	https://www.genecards.org/cgi-bin/carddisp.pl?gene=SOX10
RFC1	Replication Factor C Subunit 1	Protein Coding	46	GC04M039291	7.39703	https://www.genecards.org/cgi-bin/carddisp.pl?gene=RFC1
CTC1	CST Telomere Replication Complex Component 1	Protein Coding	34	GC17M010450	7.36102	https://www.genecards.org/cgi-bin/carddisp.pl?gene=CTC1
MYBPC1	Myosin Binding Protein C1	Protein Coding	42	GC12P101568	7.35807	https://www.genecards.org/cgi-bin/carddisp.pl?gene=MYBPC1
ERBB4	Erb-B2 Receptor Tyrosine Kinase 4	Protein Coding	52	GC02M211375	7.3413	https://www.genecards.org/cgi-bin/carddisp.pl?gene=ERBB4
GLUD2	Glutamate Dehydrogenase 2	Protein Coding	42	GC0XP121047	7.3406	https://www.genecards.org/cgi-bin/carddisp.pl?gene=GLUD2
SERPINI1	Serpin Family I Member 1	Protein Coding	44	GC03P167735	7.33622	https://www.genecards.org/cgi-bin/carddisp.pl?gene=SERPINI1
MAPK1	Mitogen-Activated Protein Kinase 1	Protein Coding	49	GC22M021759	7.32694	https://www.genecards.org/cgi-bin/carddisp.pl?gene=MAPK1
FLNC	Filamin C	Protein Coding	44	GC07P128830	7.32379	https://www.genecards.org/cgi-bin/carddisp.pl?gene=FLNC
RAB39B	RAB39B, Member RAS Oncogene Family	Protein Coding	37	GC0XM155259	7.31484	https://www.genecards.org/cgi-bin/carddisp.pl?gene=RAB39B
HMBS	Hydroxymethylbilane Synthase	Protein Coding	42	GC11P119084	7.31451	https://www.genecards.org/cgi-bin/carddisp.pl?gene=HMBS
FLI1	Fli-1 Proto-Oncogene, ETS Transcription Factor	Protein Coding	46	GC11P128686	7.31079	https://www.genecards.org/cgi-bin/carddisp.pl?gene=FLI1
GNRH1	Gonadotropin Releasing Hormone 1	Protein Coding	39	GC08M025419	7.30164	https://www.genecards.org/cgi-bin/carddisp.pl?gene=GNRH1
LZTFL1	Leucine Zipper Transcription Factor Like 1	Protein Coding	38	GC03M045823	7.29827	https://www.genecards.org/cgi-bin/carddisp.pl?gene=LZTFL1
OCRL	OCRL Inositol Polyphosphate-5-Phosphatase	Protein Coding	43	GC0XP129539	7.29326	https://www.genecards.org/cgi-bin/carddisp.pl?gene=OCRL
MAP2K1	Mitogen-Activated Protein Kinase Kinase 1	Protein Coding	51	GC15P066386	7.28856	https://www.genecards.org/cgi-bin/carddisp.pl?gene=MAP2K1
AKT3	AKT Serine/Threonine Kinase 3	Protein Coding	51	GC01M243488	7.28566	https://www.genecards.org/cgi-bin/carddisp.pl?gene=AKT3
GJA1	Gap Junction Protein Alpha 1	Protein Coding	48	GC06P121436	7.27567	https://www.genecards.org/cgi-bin/carddisp.pl?gene=GJA1
PTS	6-Pyruvoyltetrahydropterin Synthase	Protein Coding	44	GC11P112226	7.27047	https://www.genecards.org/cgi-bin/carddisp.pl?gene=PTS
EDAR	Ectodysplasin A Receptor	Protein Coding	40	GC02M108894	7.26616	https://www.genecards.org/cgi-bin/carddisp.pl?gene=EDAR
SMC3	Structural Maintenance Of Chromosomes 3	Protein Coding	44	GC10P110567	7.25726	https://www.genecards.org/cgi-bin/carddisp.pl?gene=SMC3
MT-TQ	Mitochondrially Encoded TRNA-Gln (CAA/G)	RNA Gene	13	GCMTM004331	7.25504	https://www.genecards.org/cgi-bin/carddisp.pl?gene=MT-TQ
CD46	CD46 Molecule	Protein Coding	45	GC01P207752	7.24941	https://www.genecards.org/cgi-bin/carddisp.pl?gene=CD46
SLC26A4	Solute Carrier Family 26 Member 4	Protein Coding	42	GC07P107660	7.24294	https://www.genecards.org/cgi-bin/carddisp.pl?gene=SLC26A4
UCP3	Uncoupling Protein 3	Protein Coding	41	GC11M074000	7.22824	https://www.genecards.org/cgi-bin/carddisp.pl?gene=UCP3
SERPINA1	Serpin Family A Member 1	Protein Coding	47	GC14M094376	7.21523	https://www.genecards.org/cgi-bin/carddisp.pl?gene=SERPINA1
MT-TT	Mitochondrially Encoded TRNA-Thr (ACN)	RNA Gene	16	GCMTP015890	7.20024	https://www.genecards.org/cgi-bin/carddisp.pl?gene=MT-TT
FBXO7	F-Box Protein 7	Protein Coding	42	GC22P032474	7.19291	https://www.genecards.org/cgi-bin/carddisp.pl?gene=FBXO7
PDE11A	Phosphodiesterase 11A	Protein Coding	45	GC02M177624	7.19235	https://www.genecards.org/cgi-bin/carddisp.pl?gene=PDE11A
MT-TH	Mitochondrially Encoded TRNA-His (CAU/C)	RNA Gene	14	GCMTP012140	7.19119	https://www.genecards.org/cgi-bin/carddisp.pl?gene=MT-TH
NF2	NF2, Moesin-Ezrin-Radixin Like (MERLIN) Tumor Suppressor	Protein Coding	46	GC22P029603	7.18377	https://www.genecards.org/cgi-bin/carddisp.pl?gene=NF2
STIM1	Stromal Interaction Molecule 1	Protein Coding	46	GC11P003855	7.1757	https://www.genecards.org/cgi-bin/carddisp.pl?gene=STIM1
AGT	Angiotensinogen	Protein Coding	47	GC01M230702	7.17459	https://www.genecards.org/cgi-bin/carddisp.pl?gene=AGT
GTF2IRD2	GTF2I Repeat Domain Containing 2	Protein Coding	33	GC07M074796	7.17453	https://www.genecards.org/cgi-bin/carddisp.pl?gene=GTF2IRD2
PMP22	Peripheral Myelin Protein 22	Protein Coding	41	GC17M015229	7.16982	https://www.genecards.org/cgi-bin/carddisp.pl?gene=PMP22
FOXP3	Forkhead Box P3	Protein Coding	45	GC0XM049250	7.15636	https://www.genecards.org/cgi-bin/carddisp.pl?gene=FOXP3
ARSG	Arylsulfatase G	Protein Coding	42	GC17P068259	7.14991	https://www.genecards.org/cgi-bin/carddisp.pl?gene=ARSG
PARP1	Poly(ADP-Ribose) Polymerase 1	Protein Coding	47	GC01M226360	7.14765	https://www.genecards.org/cgi-bin/carddisp.pl?gene=PARP1
TLR3	Toll Like Receptor 3	Protein Coding	49	GC04P186059	7.14461	https://www.genecards.org/cgi-bin/carddisp.pl?gene=TLR3
GALC	Galactosylceramidase	Protein Coding	44	GC14M087837	7.13672	https://www.genecards.org/cgi-bin/carddisp.pl?gene=GALC
LARS2-AS1	LARS2 Antisense RNA 1	RNA Gene	15	GC03M045482	7.13523	https://www.genecards.org/cgi-bin/carddisp.pl?gene=LARS2-AS1
CFHR1	Complement Factor H Related 1	Protein Coding	42	GC01P196822	7.13161	https://www.genecards.org/cgi-bin/carddisp.pl?gene=CFHR1
IKBKG	Inhibitor Of Nuclear Factor Kappa B Kinase Regulatory Subunit Gamma	Protein Coding	46	GC0XP154541	7.13101	https://www.genecards.org/cgi-bin/carddisp.pl?gene=IKBKG
GHRL	Ghrelin And Obestatin Prepropeptide	Protein Coding	42	GC03M010285	7.12768	https://www.genecards.org/cgi-bin/carddisp.pl?gene=GHRL
MIR21	MicroRNA 21	RNA Gene	24	GC17P059841	7.11933	https://www.genecards.org/cgi-bin/carddisp.pl?gene=MIR21
ATCAY	ATCAY Kinesin Light Chain Interacting Caytaxin	Protein Coding	37	GC19P003880	7.11183	https://www.genecards.org/cgi-bin/carddisp.pl?gene=ATCAY
SHANK3	SH3 And Multiple Ankyrin Repeat Domains 3	Protein Coding	38	GC22P050674	7.1118	https://www.genecards.org/cgi-bin/carddisp.pl?gene=SHANK3
SMARCAL1	SWI/SNF Related, Matrix Associated, Actin Dependent Regulator Of Chromatin, Subfamily A Like 1	Protein Coding	42	GC02P216412	7.11048	https://www.genecards.org/cgi-bin/carddisp.pl?gene=SMARCAL1
ERCC2	ERCC Excision Repair 2, TFIIH Core Complex Helicase Subunit	Protein Coding	46	GC19M045349	7.10457	https://www.genecards.org/cgi-bin/carddisp.pl?gene=ERCC2
EIF2AK3	Eukaryotic Translation Initiation Factor 2 Alpha Kinase 3	Protein Coding	46	GC02M088556	7.09159	https://www.genecards.org/cgi-bin/carddisp.pl?gene=EIF2AK3
RAB7A	RAB7A, Member RAS Oncogene Family	Protein Coding	45	GC03P134197	7.08351	https://www.genecards.org/cgi-bin/carddisp.pl?gene=RAB7A
TBC1D24	TBC1 Domain Family Member 24	Protein Coding	37	GC16P002475	7.07337	https://www.genecards.org/cgi-bin/carddisp.pl?gene=TBC1D24
CTLA4	Cytotoxic T-Lymphocyte Associated Protein 4	Protein Coding	44	GC02P203854	7.07275	https://www.genecards.org/cgi-bin/carddisp.pl?gene=CTLA4
SST	Somatostatin	Protein Coding	40	GC03M187668	7.06286	https://www.genecards.org/cgi-bin/carddisp.pl?gene=SST
PITRM1	Pitrilysin Metallopeptidase 1	Protein Coding	40	GC10M003138	7.06156	https://www.genecards.org/cgi-bin/carddisp.pl?gene=PITRM1
HSPD1	Heat Shock Protein Family D (Hsp60) Member 1	Protein Coding	46	GC02M197486	7.06068	https://www.genecards.org/cgi-bin/carddisp.pl?gene=HSPD1
SELE	Selectin E	Protein Coding	41	GC01M169722	7.06064	https://www.genecards.org/cgi-bin/carddisp.pl?gene=SELE
DLG4	Discs Large MAGUK Scaffold Protein 4	Protein Coding	46	GC17M007189	7.05574	https://www.genecards.org/cgi-bin/carddisp.pl?gene=DLG4
MAGEL2	MAGE Family Member L2	Protein Coding	36	GC15M023643	7.05346	https://www.genecards.org/cgi-bin/carddisp.pl?gene=MAGEL2
COL4A5	Collagen Type IV Alpha 5 Chain	Protein Coding	43	GC0XP108439	7.03498	https://www.genecards.org/cgi-bin/carddisp.pl?gene=COL4A5
PEX7	Peroxisomal Biogenesis Factor 7	Protein Coding	43	GC06P136822	7.03384	https://www.genecards.org/cgi-bin/carddisp.pl?gene=PEX7
GRIN2D	Glutamate Ionotropic Receptor NMDA Type Subunit 2D	Protein Coding	47	GC19P067036	7.03289	https://www.genecards.org/cgi-bin/carddisp.pl?gene=GRIN2D
POMK	Protein O-Mannose Kinase	Protein Coding	36	GC08P043093	7.03036	https://www.genecards.org/cgi-bin/carddisp.pl?gene=POMK
DNAJC21	DnaJ Heat Shock Protein Family (Hsp40) Member C21	Protein Coding	34	GC05P034929	7.02894	https://www.genecards.org/cgi-bin/carddisp.pl?gene=DNAJC21
CIB2	Calcium And Integrin Binding Family Member 2	Protein Coding	40	GC15M078104	7.02812	https://www.genecards.org/cgi-bin/carddisp.pl?gene=CIB2
VPS13A	Vacuolar Protein Sorting 13 Homolog A	Protein Coding	40	GC09P077177	7.01268	https://www.genecards.org/cgi-bin/carddisp.pl?gene=VPS13A
DLD	Dihydrolipoamide Dehydrogenase	Protein Coding	48	GC07P107890	7.00717	https://www.genecards.org/cgi-bin/carddisp.pl?gene=DLD
BIN1	Bridging Integrator 1	Protein Coding	44	GC02M127048	7.00625	https://www.genecards.org/cgi-bin/carddisp.pl?gene=BIN1
VLDLR	Very Low Density Lipoprotein Receptor	Protein Coding	46	GC09P002611	7.0028	https://www.genecards.org/cgi-bin/carddisp.pl?gene=VLDLR
IDS	Iduronate 2-Sulfatase	Protein Coding	47	GC0XM149476	6.99566	https://www.genecards.org/cgi-bin/carddisp.pl?gene=IDS
OPN1LW	Opsin 1, Long Wave Sensitive	Protein Coding	34	GC0XP154144	6.99475	https://www.genecards.org/cgi-bin/carddisp.pl?gene=OPN1LW
SHH	Sonic Hedgehog Signaling Molecule	Protein Coding	48	GC07M155799	6.99251	https://www.genecards.org/cgi-bin/carddisp.pl?gene=SHH
BLVRA	Biliverdin Reductase A	Protein Coding	42	GC07P043758	6.98888	https://www.genecards.org/cgi-bin/carddisp.pl?gene=BLVRA
GTF2I	General Transcription Factor IIi	Protein Coding	40	GC07P075448	6.98774	https://www.genecards.org/cgi-bin/carddisp.pl?gene=GTF2I
NPHP1	Nephrocystin 1	Protein Coding	42	GC02M110122	6.98447	https://www.genecards.org/cgi-bin/carddisp.pl?gene=NPHP1
ABCB1	ATP Binding Cassette Subfamily B Member 1	Protein Coding	49	GC07M087504	6.97897	https://www.genecards.org/cgi-bin/carddisp.pl?gene=ABCB1
NEK1	NIMA Related Kinase 1	Protein Coding	43	GC04M169393	6.97543	https://www.genecards.org/cgi-bin/carddisp.pl?gene=NEK1
GABRB2	Gamma-Aminobutyric Acid Type A Receptor Subunit Beta2	Protein Coding	47	GC05M161288	6.96457	https://www.genecards.org/cgi-bin/carddisp.pl?gene=GABRB2
SCARB2	Scavenger Receptor Class B Member 2	Protein Coding	43	GC04M076158	6.95694	https://www.genecards.org/cgi-bin/carddisp.pl?gene=SCARB2
HEXA	Hexosaminidase Subunit Alpha	Protein Coding	45	GC15M072340	6.95686	https://www.genecards.org/cgi-bin/carddisp.pl?gene=HEXA
CYLD	CYLD Lysine 63 Deubiquitinase	Protein Coding	47	GC16P050742	6.94794	https://www.genecards.org/cgi-bin/carddisp.pl?gene=CYLD
EP300	E1A Binding Protein P300	Protein Coding	49	GC22P041091	6.94239	https://www.genecards.org/cgi-bin/carddisp.pl?gene=EP300
CLN5	CLN5 Intracellular Trafficking Protein	Protein Coding	40	GC13P076990	6.93615	https://www.genecards.org/cgi-bin/carddisp.pl?gene=CLN5
APBB1	Amyloid Beta Precursor Protein Binding Family B Member 1	Protein Coding	42	GC11M006571	6.9235	https://www.genecards.org/cgi-bin/carddisp.pl?gene=APBB1
L1CAM	L1 Cell Adhesion Molecule	Protein Coding	45	GC0XM153864	6.92179	https://www.genecards.org/cgi-bin/carddisp.pl?gene=L1CAM
PRDM8	PR/SET Domain 8	Protein Coding	36	GC04P080183	6.91148	https://www.genecards.org/cgi-bin/carddisp.pl?gene=PRDM8
VPS11	VPS11 Core Subunit Of CORVET And HOPS Complexes	Protein Coding	41	GC11P119067	6.90903	https://www.genecards.org/cgi-bin/carddisp.pl?gene=VPS11
KNG1	Kininogen 1	Protein Coding	45	GC03P186717	6.90861	https://www.genecards.org/cgi-bin/carddisp.pl?gene=KNG1
HSD17B4	Hydroxysteroid 17-Beta Dehydrogenase 4	Protein Coding	44	GC05P119452	6.90509	https://www.genecards.org/cgi-bin/carddisp.pl?gene=HSD17B4
DRD5	Dopamine Receptor D5	Protein Coding	45	GC04P009783	6.89879	https://www.genecards.org/cgi-bin/carddisp.pl?gene=DRD5
HADHA	Hydroxyacyl-CoA Dehydrogenase Trifunctional Multienzyme Complex Subunit Alpha	Protein Coding	45	GC02M026190	6.89806	https://www.genecards.org/cgi-bin/carddisp.pl?gene=HADHA
LIPT1	Lipoyltransferase 1	Protein Coding	40	GC02P099194	6.89602	https://www.genecards.org/cgi-bin/carddisp.pl?gene=LIPT1
SERPINC1	Serpin Family C Member 1	Protein Coding	47	GC01M174559	6.89437	https://www.genecards.org/cgi-bin/carddisp.pl?gene=SERPINC1
PAFAH1B1	Platelet Activating Factor Acetylhydrolase 1b Regulatory Subunit 1	Protein Coding	44	GC17P002593	6.89331	https://www.genecards.org/cgi-bin/carddisp.pl?gene=PAFAH1B1
NBN	Nibrin	Protein Coding	45	GC08M089933	6.88996	https://www.genecards.org/cgi-bin/carddisp.pl?gene=NBN
NDUFS2	NADH:Ubiquinone Oxidoreductase Core Subunit S2	Protein Coding	43	GC01P161197	6.87814	https://www.genecards.org/cgi-bin/carddisp.pl?gene=NDUFS2
PON2	Paraoxonase 2	Protein Coding	43	GC07M095404	6.87645	https://www.genecards.org/cgi-bin/carddisp.pl?gene=PON2
PTCH1	Patched 1	Protein Coding	48	GC09M095442	6.87175	https://www.genecards.org/cgi-bin/carddisp.pl?gene=PTCH1
NARS2	Asparaginyl-TRNA Synthetase 2, Mitochondrial	Protein Coding	42	GC11M078435	6.868	https://www.genecards.org/cgi-bin/carddisp.pl?gene=NARS2
ERCC5	ERCC Excision Repair 5, Endonuclease	Protein Coding	44	GC13P102845	6.85844	https://www.genecards.org/cgi-bin/carddisp.pl?gene=ERCC5
ANKLE2	Ankyrin Repeat And LEM Domain Containing 2	Protein Coding	39	GC12M132725	6.84458	https://www.genecards.org/cgi-bin/carddisp.pl?gene=ANKLE2
CFHR3	Complement Factor H Related 3	Protein Coding	40	GC01P196774	6.84263	https://www.genecards.org/cgi-bin/carddisp.pl?gene=CFHR3
MIR143	MicroRNA 143	RNA Gene	25	GC05P149410	6.83591	https://www.genecards.org/cgi-bin/carddisp.pl?gene=MIR143
KCNB1	Potassium Voltage-Gated Channel Subfamily B Member 1	Protein Coding	45	GC20M049293	6.8306	https://www.genecards.org/cgi-bin/carddisp.pl?gene=KCNB1
CLN8	CLN8 Transmembrane ER And ERGIC Protein	Protein Coding	40	GC08P001755	6.82757	https://www.genecards.org/cgi-bin/carddisp.pl?gene=CLN8
GNB1	G Protein Subunit Beta 1	Protein Coding	43	GC01M001785	6.82151	https://www.genecards.org/cgi-bin/carddisp.pl?gene=GNB1
EHMT1	Euchromatic Histone Lysine Methyltransferase 1	Protein Coding	44	GC09P137618	6.80395	https://www.genecards.org/cgi-bin/carddisp.pl?gene=EHMT1
ABCA1	ATP Binding Cassette Subfamily A Member 1	Protein Coding	46	GC09M104781	6.80365	https://www.genecards.org/cgi-bin/carddisp.pl?gene=ABCA1
GH1	Growth Hormone 1	Protein Coding	42	GC17M063917	6.80317	https://www.genecards.org/cgi-bin/carddisp.pl?gene=GH1
KCNC1	Potassium Voltage-Gated Channel Subfamily C Member 1	Protein Coding	44	GC11P017756	6.80244	https://www.genecards.org/cgi-bin/carddisp.pl?gene=KCNC1
ATRX	ATRX Chromatin Remodeler	Protein Coding	45	GC0XM077504	6.8012	https://www.genecards.org/cgi-bin/carddisp.pl?gene=ATRX
CBS	Cystathionine Beta-Synthase	Protein Coding	48	GC21M043053	6.80095	https://www.genecards.org/cgi-bin/carddisp.pl?gene=CBS
GDAP2	Ganglioside Induced Differentiation Associated Protein 2	Protein Coding	35	GC01M117863	6.80087	https://www.genecards.org/cgi-bin/carddisp.pl?gene=GDAP2
COG4	Component Of Oligomeric Golgi Complex 4	Protein Coding	40	GC16M070737	6.79997	https://www.genecards.org/cgi-bin/carddisp.pl?gene=COG4
SUCLG1	Succinate-CoA Ligase GDP/ADP-Forming Subunit Alpha	Protein Coding	44	GC02M084423	6.79669	https://www.genecards.org/cgi-bin/carddisp.pl?gene=SUCLG1
IRAK1	Interleukin 1 Receptor Associated Kinase 1	Protein Coding	47	GC0XM154010	6.79139	https://www.genecards.org/cgi-bin/carddisp.pl?gene=IRAK1
REEP1	Receptor Accessory Protein 1	Protein Coding	39	GC02M086213	6.78375	https://www.genecards.org/cgi-bin/carddisp.pl?gene=REEP1
ACTB	Actin Beta	Protein Coding	47	GC07M005527	6.77836	https://www.genecards.org/cgi-bin/carddisp.pl?gene=ACTB
PVALB	Parvalbumin	Protein Coding	39	GC22M036800	6.76852	https://www.genecards.org/cgi-bin/carddisp.pl?gene=PVALB
MYLK	Myosin Light Chain Kinase	Protein Coding	49	GC03M123610	6.74363	https://www.genecards.org/cgi-bin/carddisp.pl?gene=MYLK
GATAD1	GATA Zinc Finger Domain Containing 1	Protein Coding	37	GC07P092447	6.73882	https://www.genecards.org/cgi-bin/carddisp.pl?gene=GATAD1
RPGRIP1L	RPGRIP1 Like	Protein Coding	38	GC16M053597	6.73014	https://www.genecards.org/cgi-bin/carddisp.pl?gene=RPGRIP1L
TF	Transferrin	Protein Coding	48	GC03P134296	6.71508	https://www.genecards.org/cgi-bin/carddisp.pl?gene=TF
GNB3	G Protein Subunit Beta 3	Protein Coding	45	GC12P006839	6.71449	https://www.genecards.org/cgi-bin/carddisp.pl?gene=GNB3
HTRA2	HtrA Serine Peptidase 2	Protein Coding	44	GC02P074529	6.69931	https://www.genecards.org/cgi-bin/carddisp.pl?gene=HTRA2
RTN4R	Reticulon 4 Receptor	Protein Coding	42	GC22M020241	6.6931	https://www.genecards.org/cgi-bin/carddisp.pl?gene=RTN4R
FARS2	Phenylalanyl-TRNA Synthetase 2, Mitochondrial	Protein Coding	42	GC06P005261	6.68231	https://www.genecards.org/cgi-bin/carddisp.pl?gene=FARS2
MIR98	MicroRNA 98	RNA Gene	19	GC0XM053636	6.68169	https://www.genecards.org/cgi-bin/carddisp.pl?gene=MIR98
HTR3A	5-Hydroxytryptamine Receptor 3A	Protein Coding	45	GC11P113974	6.68045	https://www.genecards.org/cgi-bin/carddisp.pl?gene=HTR3A
ABCC8	ATP Binding Cassette Subfamily C Member 8	Protein Coding	46	GC11M017392	6.66639	https://www.genecards.org/cgi-bin/carddisp.pl?gene=ABCC8
NGLY1	N-Glycanase 1	Protein Coding	42	GC03M025718	6.66007	https://www.genecards.org/cgi-bin/carddisp.pl?gene=NGLY1
TRAPPC11	Trafficking Protein Particle Complex Subunit 11	Protein Coding	34	GC04P183659	6.65699	https://www.genecards.org/cgi-bin/carddisp.pl?gene=TRAPPC11
NKX6-2	NK6 Homeobox 2	Protein Coding	38	GC10M132783	6.6523	https://www.genecards.org/cgi-bin/carddisp.pl?gene=NKX6-2
RUNX1	RUNX Family Transcription Factor 1	Protein Coding	46	GC21M034787	6.646	https://www.genecards.org/cgi-bin/carddisp.pl?gene=RUNX1
VDR	Vitamin D Receptor	Protein Coding	49	GC12M047841	6.64304	https://www.genecards.org/cgi-bin/carddisp.pl?gene=VDR
STAT3	Signal Transducer And Activator Of Transcription 3	Protein Coding	50	GC17M042313	6.63988	https://www.genecards.org/cgi-bin/carddisp.pl?gene=STAT3
RNF220	Ring Finger Protein 220	Protein Coding	38	GC01P044405	6.63143	https://www.genecards.org/cgi-bin/carddisp.pl?gene=RNF220
ANXA11	Annexin A11	Protein Coding	43	GC10M080150	6.62984	https://www.genecards.org/cgi-bin/carddisp.pl?gene=ANXA11
BCKDHB	Branched Chain Keto Acid Dehydrogenase E1 Subunit Beta	Protein Coding	41	GC06P080106	6.62575	https://www.genecards.org/cgi-bin/carddisp.pl?gene=BCKDHB
AFF2	AF4/FMR2 Family Member 2	Protein Coding	41	GC0XP148500	6.60924	https://www.genecards.org/cgi-bin/carddisp.pl?gene=AFF2
ACSL4	Acyl-CoA Synthetase Long Chain Family Member 4	Protein Coding	42	GC0XM109624	6.60568	https://www.genecards.org/cgi-bin/carddisp.pl?gene=ACSL4
GLUD1	Glutamate Dehydrogenase 1	Protein Coding	48	GC10M087050	6.59981	https://www.genecards.org/cgi-bin/carddisp.pl?gene=GLUD1
ADAM10	ADAM Metallopeptidase Domain 10	Protein Coding	50	GC15M058588	6.59704	https://www.genecards.org/cgi-bin/carddisp.pl?gene=ADAM10
NR1H3	Nuclear Receptor Subfamily 1 Group H Member 3	Protein Coding	45	GC11P047248	6.59367	https://www.genecards.org/cgi-bin/carddisp.pl?gene=NR1H3
CHRNB2	Cholinergic Receptor Nicotinic Beta 2 Subunit	Protein Coding	44	GC01P154568	6.59076	https://www.genecards.org/cgi-bin/carddisp.pl?gene=CHRNB2
STAT4	Signal Transducer And Activator Of Transcription 4	Protein Coding	45	GC02M191029	6.58702	https://www.genecards.org/cgi-bin/carddisp.pl?gene=STAT4
RNF216	Ring Finger Protein 216	Protein Coding	41	GC07M005620	6.58578	https://www.genecards.org/cgi-bin/carddisp.pl?gene=RNF216
TRMT5	TRNA Methyltransferase 5	Protein Coding	39	GC14M060971	6.58522	https://www.genecards.org/cgi-bin/carddisp.pl?gene=TRMT5
EBF3	EBF Transcription Factor 3	Protein Coding	38	GC10M129835	6.5795	https://www.genecards.org/cgi-bin/carddisp.pl?gene=EBF3
COX10	Cytochrome C Oxidase Assembly Factor Heme A:Farnesyltransferase COX10	Protein Coding	42	GC17P014069	6.57553	https://www.genecards.org/cgi-bin/carddisp.pl?gene=COX10
UGT1A1	UDP Glucuronosyltransferase Family 1 Member A1	Protein Coding	48	GC02P233760	6.57157	https://www.genecards.org/cgi-bin/carddisp.pl?gene=UGT1A1
KMT2B	Lysine Methyltransferase 2B	Protein Coding	38	GC19P066546	6.56665	https://www.genecards.org/cgi-bin/carddisp.pl?gene=KMT2B
CHEK2	Checkpoint Kinase 2	Protein Coding	50	GC22M028687	6.56546	https://www.genecards.org/cgi-bin/carddisp.pl?gene=CHEK2
SUMF1	Sulfatase Modifying Factor 1	Protein Coding	41	GC03M003700	6.56224	https://www.genecards.org/cgi-bin/carddisp.pl?gene=SUMF1
TMEM107	Transmembrane Protein 107	Protein Coding	36	GC17M010442	6.55554	https://www.genecards.org/cgi-bin/carddisp.pl?gene=TMEM107
CUBN	Cubilin	Protein Coding	45	GC10M016824	6.55224	https://www.genecards.org/cgi-bin/carddisp.pl?gene=CUBN
SCN10A	Sodium Voltage-Gated Channel Alpha Subunit 10	Protein Coding	47	GC03M038713	6.55183	https://www.genecards.org/cgi-bin/carddisp.pl?gene=SCN10A
CCNF	Cyclin F	Protein Coding	41	GC16P002429	6.5458	https://www.genecards.org/cgi-bin/carddisp.pl?gene=CCNF
SLC25A46	Solute Carrier Family 25 Member 46	Protein Coding	37	GC05P110738	6.54462	https://www.genecards.org/cgi-bin/carddisp.pl?gene=SLC25A46
PDYN	Prodynorphin	Protein Coding	43	GC20M001978	6.543	https://www.genecards.org/cgi-bin/carddisp.pl?gene=PDYN
PROM1	Prominin 1	Protein Coding	44	GC04M015965	6.54232	https://www.genecards.org/cgi-bin/carddisp.pl?gene=PROM1
PLAU	Plasminogen Activator, Urokinase	Protein Coding	50	GC10P073909	6.54059	https://www.genecards.org/cgi-bin/carddisp.pl?gene=PLAU
ACO2	Aconitase 2	Protein Coding	45	GC22P041559	6.53238	https://www.genecards.org/cgi-bin/carddisp.pl?gene=ACO2
LAMA1	Laminin Subunit Alpha 1	Protein Coding	45	GC18M006941	6.53193	https://www.genecards.org/cgi-bin/carddisp.pl?gene=LAMA1
CNTNAP2	Contactin Associated Protein 2	Protein Coding	43	GC07P146116	6.53126	https://www.genecards.org/cgi-bin/carddisp.pl?gene=CNTNAP2
GALE	UDP-Galactose-4-Epimerase	Protein Coding	41	GC01M023795	6.52985	https://www.genecards.org/cgi-bin/carddisp.pl?gene=GALE
PDHA1	Pyruvate Dehydrogenase E1 Subunit Alpha 1	Protein Coding	45	GC0XP019343	6.52919	https://www.genecards.org/cgi-bin/carddisp.pl?gene=PDHA1
ATP7A	ATPase Copper Transporting Alpha	Protein Coding	45	GC0XP077993	6.52889	https://www.genecards.org/cgi-bin/carddisp.pl?gene=ATP7A
UBA5	Ubiquitin Like Modifier Activating Enzyme 5	Protein Coding	40	GC03P132654	6.52099	https://www.genecards.org/cgi-bin/carddisp.pl?gene=UBA5
VPS35	VPS35 Retromer Complex Component	Protein Coding	42	GC16M046992	6.5188	https://www.genecards.org/cgi-bin/carddisp.pl?gene=VPS35
CDKL5	Cyclin Dependent Kinase Like 5	Protein Coding	42	GC0XP018425	6.51868	https://www.genecards.org/cgi-bin/carddisp.pl?gene=CDKL5
MT-TP	Mitochondrially Encoded TRNA-Pro (CCN)	RNA Gene	10	GCMTM015957	6.51755	https://www.genecards.org/cgi-bin/carddisp.pl?gene=MT-TP
SCN4A	Sodium Voltage-Gated Channel Alpha Subunit 4	Protein Coding	45	GC17M063938	6.51745	https://www.genecards.org/cgi-bin/carddisp.pl?gene=SCN4A
MAN2B1	Mannosidase Alpha Class 2B Member 1	Protein Coding	44	GC19M012663	6.51636	https://www.genecards.org/cgi-bin/carddisp.pl?gene=MAN2B1
GCDH	Glutaryl-CoA Dehydrogenase	Protein Coding	44	GC19P012891	6.50913	https://www.genecards.org/cgi-bin/carddisp.pl?gene=GCDH
KCNA1	Potassium Voltage-Gated Channel Subfamily A Member 1	Protein Coding	44	GC12P021017	6.50786	https://www.genecards.org/cgi-bin/carddisp.pl?gene=KCNA1
SLC37A4	Solute Carrier Family 37 Member 4	Protein Coding	42	GC11M119024	6.49716	https://www.genecards.org/cgi-bin/carddisp.pl?gene=SLC37A4
GRIA3	Glutamate Ionotropic Receptor AMPA Type Subunit 3	Protein Coding	49	GC0XP123184	6.4932	https://www.genecards.org/cgi-bin/carddisp.pl?gene=GRIA3
FASTKD2	FAST Kinase Domains 2	Protein Coding	38	GC02P206766	6.4904	https://www.genecards.org/cgi-bin/carddisp.pl?gene=FASTKD2
GOSR2	Golgi SNAP Receptor Complex Member 2	Protein Coding	41	GC17P055888	6.48477	https://www.genecards.org/cgi-bin/carddisp.pl?gene=GOSR2
CD40LG	CD40 Ligand	Protein Coding	46	GC0XP136649	6.48456	https://www.genecards.org/cgi-bin/carddisp.pl?gene=CD40LG
NR3C2	Nuclear Receptor Subfamily 3 Group C Member 2	Protein Coding	45	GC04M148078	6.48272	https://www.genecards.org/cgi-bin/carddisp.pl?gene=NR3C2
HADHB	Hydroxyacyl-CoA Dehydrogenase Trifunctional Multienzyme Complex Subunit Beta	Protein Coding	45	GC02P026243	6.47613	https://www.genecards.org/cgi-bin/carddisp.pl?gene=HADHB
GJB1	Gap Junction Protein Beta 1	Protein Coding	45	GC0XP071212	6.46745	https://www.genecards.org/cgi-bin/carddisp.pl?gene=GJB1
VCAM1	Vascular Cell Adhesion Molecule 1	Protein Coding	44	GC01P100719	6.45552	https://www.genecards.org/cgi-bin/carddisp.pl?gene=VCAM1
MME	Membrane Metalloendopeptidase	Protein Coding	48	GC03P155024	6.4513	https://www.genecards.org/cgi-bin/carddisp.pl?gene=MME
SPG37	Spastic Paraplegia 37 (Autosomal Dominant)	Genetic Locus	3	GC08U900825	6.43664	https://www.genecards.org/cgi-bin/carddisp.pl?gene=SPG37
KCNA2	Potassium Voltage-Gated Channel Subfamily A Member 2	Protein Coding	45	GC01M110519	6.43544	https://www.genecards.org/cgi-bin/carddisp.pl?gene=KCNA2
EFL1	Elongation Factor Like GTPase 1	Protein Coding	31	GC15M090495	6.43448	https://www.genecards.org/cgi-bin/carddisp.pl?gene=EFL1
FDX2	Ferredoxin 2	Protein Coding	26	GC19M010401	6.43434	https://www.genecards.org/cgi-bin/carddisp.pl?gene=FDX2
IL2	Interleukin 2	Protein Coding	43	GC04M122451	6.43213	https://www.genecards.org/cgi-bin/carddisp.pl?gene=IL2
DNM1	Dynamin 1	Protein Coding	48	GC09P128191	6.43183	https://www.genecards.org/cgi-bin/carddisp.pl?gene=DNM1
PI4KA	Phosphatidylinositol 4-Kinase Alpha	Protein Coding	46	GC22M020707	6.42447	https://www.genecards.org/cgi-bin/carddisp.pl?gene=PI4KA
KRAS	KRAS Proto-Oncogene, GTPase	Protein Coding	49	GC12M025204	6.42443	https://www.genecards.org/cgi-bin/carddisp.pl?gene=KRAS
MT-TL2	Mitochondrially Encoded TRNA-Leu (CUN) 2	RNA Gene	13	GCMTP012268	6.40941	https://www.genecards.org/cgi-bin/carddisp.pl?gene=MT-TL2
SRP54	Signal Recognition Particle 54	Protein Coding	41	GC14P034981	6.39974	https://www.genecards.org/cgi-bin/carddisp.pl?gene=SRP54
TRDN	Triadin	Protein Coding	40	GC06M123198	6.37689	https://www.genecards.org/cgi-bin/carddisp.pl?gene=TRDN
MDH2	Malate Dehydrogenase 2	Protein Coding	46	GC07P076048	6.36906	https://www.genecards.org/cgi-bin/carddisp.pl?gene=MDH2
DES	Desmin	Protein Coding	45	GC02P219418	6.36488	https://www.genecards.org/cgi-bin/carddisp.pl?gene=DES
B4GALNT1	Beta-1,4-N-Acetyl-Galactosaminyltransferase 1	Protein Coding	44	GC12M057623	6.36358	https://www.genecards.org/cgi-bin/carddisp.pl?gene=B4GALNT1
PTGS2	Prostaglandin-Endoperoxide Synthase 2	Protein Coding	47	GC01M186640	6.36136	https://www.genecards.org/cgi-bin/carddisp.pl?gene=PTGS2
CRX	Cone-Rod Homeobox	Protein Coding	41	GC19P047819	6.3607	https://www.genecards.org/cgi-bin/carddisp.pl?gene=CRX
CYBB	Cytochrome B-245 Beta Chain	Protein Coding	46	GC0XP037780	6.35861	https://www.genecards.org/cgi-bin/carddisp.pl?gene=CYBB
FOXRED1	FAD Dependent Oxidoreductase Domain Containing 1	Protein Coding	39	GC11P126269	6.35415	https://www.genecards.org/cgi-bin/carddisp.pl?gene=FOXRED1
KCNJ2	Potassium Inwardly Rectifying Channel Subfamily J Member 2	Protein Coding	46	GC17P070168	6.35385	https://www.genecards.org/cgi-bin/carddisp.pl?gene=KCNJ2
SLC2A2	Solute Carrier Family 2 Member 2	Protein Coding	47	GC03M170996	6.35072	https://www.genecards.org/cgi-bin/carddisp.pl?gene=SLC2A2
SMAD4	SMAD Family Member 4	Protein Coding	48	GC18P051028	6.34855	https://www.genecards.org/cgi-bin/carddisp.pl?gene=SMAD4
NRGN	Neurogranin	Protein Coding	38	GC11P124739	6.34758	https://www.genecards.org/cgi-bin/carddisp.pl?gene=NRGN
PRPH	Peripherin	Protein Coding	42	GC12P049293	6.34533	https://www.genecards.org/cgi-bin/carddisp.pl?gene=PRPH
PODXL	Podocalyxin Like	Protein Coding	42	GC07M131500	6.33792	https://www.genecards.org/cgi-bin/carddisp.pl?gene=PODXL
PPARA	Peroxisome Proliferator Activated Receptor Alpha	Protein Coding	44	GC22P046150	6.32511	https://www.genecards.org/cgi-bin/carddisp.pl?gene=PPARA
DOP1A	DOP1 Leucine Zipper Like Protein A	Protein Coding	25	GC06P084346	6.31515	https://www.genecards.org/cgi-bin/carddisp.pl?gene=DOP1A
ACAD9	Acyl-CoA Dehydrogenase Family Member 9	Protein Coding	43	GC03P134206	6.31339	https://www.genecards.org/cgi-bin/carddisp.pl?gene=ACAD9
MARS2	Methionyl-TRNA Synthetase 2, Mitochondrial	Protein Coding	40	GC02P197705	6.31249	https://www.genecards.org/cgi-bin/carddisp.pl?gene=MARS2
ESR2	Estrogen Receptor 2	Protein Coding	47	GC14M064084	6.30961	https://www.genecards.org/cgi-bin/carddisp.pl?gene=ESR2
OPHN1	Oligophrenin 1	Protein Coding	41	GC0XM067949	6.2939	https://www.genecards.org/cgi-bin/carddisp.pl?gene=OPHN1
WARS2	Tryptophanyl TRNA Synthetase 2, Mitochondrial	Protein Coding	44	GC01M119031	6.29259	https://www.genecards.org/cgi-bin/carddisp.pl?gene=WARS2
ENPP1	Ectonucleotide Pyrophosphatase/Phosphodiesterase 1	Protein Coding	47	GC06P131808	6.29222	https://www.genecards.org/cgi-bin/carddisp.pl?gene=ENPP1
DNAH11	Dynein Axonemal Heavy Chain 11	Protein Coding	42	GC07P021543	6.29129	https://www.genecards.org/cgi-bin/carddisp.pl?gene=DNAH11
GLRX5	Glutaredoxin 5	Protein Coding	39	GC14P095533	6.2912	https://www.genecards.org/cgi-bin/carddisp.pl?gene=GLRX5
WASHC5	WASH Complex Subunit 5	Protein Coding	30	GC08M132157	6.27823	https://www.genecards.org/cgi-bin/carddisp.pl?gene=WASHC5
HSPA4	Heat Shock Protein Family A (Hsp70) Member 4	Protein Coding	40	GC05P133051	6.27601	https://www.genecards.org/cgi-bin/carddisp.pl?gene=HSPA4
FRRS1L	Ferric Chelate Reductase 1 Like	Protein Coding	33	GC09M109130	6.27415	https://www.genecards.org/cgi-bin/carddisp.pl?gene=FRRS1L
TIMM8A	Translocase Of Inner Mitochondrial Membrane 8A	Protein Coding	41	GC0XM101345	6.27053	https://www.genecards.org/cgi-bin/carddisp.pl?gene=TIMM8A
EIF2AK1	Eukaryotic Translation Initiation Factor 2 Alpha Kinase 1	Protein Coding	42	GC07M006022	6.26914	https://www.genecards.org/cgi-bin/carddisp.pl?gene=EIF2AK1
LRP2	LDL Receptor Related Protein 2	Protein Coding	47	GC02M169127	6.26741	https://www.genecards.org/cgi-bin/carddisp.pl?gene=LRP2
TPI1	Triosephosphate Isomerase 1	Protein Coding	45	GC12P006867	6.26254	https://www.genecards.org/cgi-bin/carddisp.pl?gene=TPI1
TAFAZZIN	Tafazzin, Phospholipid-Lysophospholipid Transacylase	Protein Coding	32	GC0XP154413	6.26207	https://www.genecards.org/cgi-bin/carddisp.pl?gene=TAFAZZIN
NLGN3	Neuroligin 3	Protein Coding	42	GC0XP071144	6.26066	https://www.genecards.org/cgi-bin/carddisp.pl?gene=NLGN3
ENG	Endoglin	Protein Coding	46	GC09M127815	6.25766	https://www.genecards.org/cgi-bin/carddisp.pl?gene=ENG
OCLN	Occludin	Protein Coding	42	GC05P069492	6.25515	https://www.genecards.org/cgi-bin/carddisp.pl?gene=OCLN
TPM1	Tropomyosin 1	Protein Coding	46	GC15P120433	6.25201	https://www.genecards.org/cgi-bin/carddisp.pl?gene=TPM1
DRD1	Dopamine Receptor D1	Protein Coding	43	GC05M175440	6.24572	https://www.genecards.org/cgi-bin/carddisp.pl?gene=DRD1
HMGCR	3-Hydroxy-3-Methylglutaryl-CoA Reductase	Protein Coding	45	GC05P075336	6.24513	https://www.genecards.org/cgi-bin/carddisp.pl?gene=HMGCR
PIK3R1	Phosphoinositide-3-Kinase Regulatory Subunit 1	Protein Coding	49	GC05P068215	6.23231	https://www.genecards.org/cgi-bin/carddisp.pl?gene=PIK3R1
IL17A	Interleukin 17A	Protein Coding	40	GC06P052186	6.23105	https://www.genecards.org/cgi-bin/carddisp.pl?gene=IL17A
AMACR	Alpha-Methylacyl-CoA Racemase	Protein Coding	45	GC05M033986	6.2309	https://www.genecards.org/cgi-bin/carddisp.pl?gene=AMACR
PRDX1	Peroxiredoxin 1	Protein Coding	46	GC01M045511	6.23026	https://www.genecards.org/cgi-bin/carddisp.pl?gene=PRDX1
HNRNPUL2-BSCL2	HNRNPUL2-BSCL2 Readthrough (NMD Candidate)	RNA Gene	16	GC11M089636	6.22739	https://www.genecards.org/cgi-bin/carddisp.pl?gene=HNRNPUL2-BSCL2
GCG	Glucagon	Protein Coding	40	GC02M162142	6.21631	https://www.genecards.org/cgi-bin/carddisp.pl?gene=GCG
VPS45	Vacuolar Protein Sorting 45 Homolog	Protein Coding	38	GC01P150252	6.2121	https://www.genecards.org/cgi-bin/carddisp.pl?gene=VPS45
DNAJC30	DnaJ Heat Shock Protein Family (Hsp40) Member C30	Protein Coding	35	GC07M073680	6.21146	https://www.genecards.org/cgi-bin/carddisp.pl?gene=DNAJC30
HPRT1	Hypoxanthine Phosphoribosyltransferase 1	Protein Coding	45	GC0XP134460	6.20674	https://www.genecards.org/cgi-bin/carddisp.pl?gene=HPRT1
DTNBP1	Dystrobrevin Binding Protein 1	Protein Coding	41	GC06M015523	6.19785	https://www.genecards.org/cgi-bin/carddisp.pl?gene=DTNBP1
CHD2	Chromodomain Helicase DNA Binding Protein 2	Protein Coding	43	GC15P092900	6.1977	https://www.genecards.org/cgi-bin/carddisp.pl?gene=CHD2
AVP	Arginine Vasopressin	Protein Coding	44	GC20M003082	6.19158	https://www.genecards.org/cgi-bin/carddisp.pl?gene=AVP
F3	Coagulation Factor III, Tissue Factor	Protein Coding	44	GC01M094590	6.18904	https://www.genecards.org/cgi-bin/carddisp.pl?gene=F3
BBS12	Bardet-Biedl Syndrome 12	Protein Coding	34	GC04P122702	6.18902	https://www.genecards.org/cgi-bin/carddisp.pl?gene=BBS12
BBIP1	BBSome Interacting Protein 1	Protein Coding	31	GC10M110898	6.18654	https://www.genecards.org/cgi-bin/carddisp.pl?gene=BBIP1
CHRM2	Cholinergic Receptor Muscarinic 2	Protein Coding	46	GC07P136868	6.18626	https://www.genecards.org/cgi-bin/carddisp.pl?gene=CHRM2
REN	Renin	Protein Coding	47	GC01M204154	6.18314	https://www.genecards.org/cgi-bin/carddisp.pl?gene=REN
PICALM	Phosphatidylinositol Binding Clathrin Assembly Protein	Protein Coding	43	GC11M085957	6.18305	https://www.genecards.org/cgi-bin/carddisp.pl?gene=PICALM
ACADM	Acyl-CoA Dehydrogenase Medium Chain	Protein Coding	44	GC01P075724	6.17954	https://www.genecards.org/cgi-bin/carddisp.pl?gene=ACADM
PSNP3	Supranuclear Palsy, Progressive, 3	Genetic Locus	2	GC11U900957	6.17868	https://www.genecards.org/cgi-bin/carddisp.pl?gene=PSNP3
SLC52A2	Solute Carrier Family 52 Member 2	Protein Coding	37	GC08P144333	6.1745	https://www.genecards.org/cgi-bin/carddisp.pl?gene=SLC52A2
TBX1	T-Box Transcription Factor 1	Protein Coding	41	GC22P035812	6.174	https://www.genecards.org/cgi-bin/carddisp.pl?gene=TBX1
GABRD	Gamma-Aminobutyric Acid Type A Receptor Subunit Delta	Protein Coding	45	GC01P002019	6.17318	https://www.genecards.org/cgi-bin/carddisp.pl?gene=GABRD
NAMPT	Nicotinamide Phosphoribosyltransferase	Protein Coding	46	GC07M106248	6.16825	https://www.genecards.org/cgi-bin/carddisp.pl?gene=NAMPT
CRYAB	Crystallin Alpha B	Protein Coding	44	GC11M111908	6.16626	https://www.genecards.org/cgi-bin/carddisp.pl?gene=CRYAB
CCK	Cholecystokinin	Protein Coding	41	GC03M042274	6.16305	https://www.genecards.org/cgi-bin/carddisp.pl?gene=CCK
EDNRB	Endothelin Receptor Type B	Protein Coding	47	GC13M077895	6.1628	https://www.genecards.org/cgi-bin/carddisp.pl?gene=EDNRB
NLGN4X	Neuroligin 4 X-Linked	Protein Coding	40	GC0XM005840	6.16051	https://www.genecards.org/cgi-bin/carddisp.pl?gene=NLGN4X
ATR	ATR Serine/Threonine Kinase	Protein Coding	50	GC03M142449	6.1559	https://www.genecards.org/cgi-bin/carddisp.pl?gene=ATR
OPN1MW	Opsin 1, Medium Wave Sensitive	Protein Coding	33	GC0XP154182	6.14692	https://www.genecards.org/cgi-bin/carddisp.pl?gene=OPN1MW
ZMPSTE24	Zinc Metallopeptidase STE24	Protein Coding	40	GC01P040258	6.14647	https://www.genecards.org/cgi-bin/carddisp.pl?gene=ZMPSTE24
PFN1	Profilin 1	Protein Coding	45	GC17M004945	6.13849	https://www.genecards.org/cgi-bin/carddisp.pl?gene=PFN1
POLR3K	RNA Polymerase III Subunit K	Protein Coding	39	GC16M000046	6.13322	https://www.genecards.org/cgi-bin/carddisp.pl?gene=POLR3K
LIG3	DNA Ligase 3	Protein Coding	45	GC17P034980	6.13191	https://www.genecards.org/cgi-bin/carddisp.pl?gene=LIG3
CYP46A1	Cytochrome P450 Family 46 Subfamily A Member 1	Protein Coding	40	GC14P099684	6.12622	https://www.genecards.org/cgi-bin/carddisp.pl?gene=CYP46A1
GARS1	Glycyl-TRNA Synthetase 1	Protein Coding	36	GC07P030580	6.12433	https://www.genecards.org/cgi-bin/carddisp.pl?gene=GARS1
IL4	Interleukin 4	Protein Coding	44	GC05P132673	6.12306	https://www.genecards.org/cgi-bin/carddisp.pl?gene=IL4
HLA-B	Major Histocompatibility Complex, Class I, B	Protein Coding	45	GC06M065915	6.12278	https://www.genecards.org/cgi-bin/carddisp.pl?gene=HLA-B
MTFMT	Mitochondrial Methionyl-TRNA Formyltransferase	Protein Coding	40	GC15M065001	6.12232	https://www.genecards.org/cgi-bin/carddisp.pl?gene=MTFMT
CLIP2	CAP-Gly Domain Containing Linker Protein 2	Protein Coding	38	GC07P074289	6.12025	https://www.genecards.org/cgi-bin/carddisp.pl?gene=CLIP2
MMP2	Matrix Metallopeptidase 2	Protein Coding	50	GC16P055390	6.11477	https://www.genecards.org/cgi-bin/carddisp.pl?gene=MMP2
PSNP2	Supranuclear Palsy, Progressive, 2	Genetic Locus	2	GC01U901209	6.11339	https://www.genecards.org/cgi-bin/carddisp.pl?gene=PSNP2
SLC5A2	Solute Carrier Family 5 Member 2	Protein Coding	45	GC16P041147	6.11194	https://www.genecards.org/cgi-bin/carddisp.pl?gene=SLC5A2
SLC6A2	Solute Carrier Family 6 Member 2	Protein Coding	46	GC16P055656	6.10229	https://www.genecards.org/cgi-bin/carddisp.pl?gene=SLC6A2
SLC17A5	Solute Carrier Family 17 Member 5	Protein Coding	42	GC06M073593	6.10219	https://www.genecards.org/cgi-bin/carddisp.pl?gene=SLC17A5
OFD1	OFD1 Centriole And Centriolar Satellite Protein	Protein Coding	41	GC0XP013714	6.09723	https://www.genecards.org/cgi-bin/carddisp.pl?gene=OFD1
SNCAIP	Synuclein Alpha Interacting Protein	Protein Coding	42	GC05P122311	6.09432	https://www.genecards.org/cgi-bin/carddisp.pl?gene=SNCAIP
MIR326	MicroRNA 326	RNA Gene	22	GC11M075335	6.09155	https://www.genecards.org/cgi-bin/carddisp.pl?gene=MIR326
DGKE	Diacylglycerol Kinase Epsilon	Protein Coding	46	GC17P056834	6.08758	https://www.genecards.org/cgi-bin/carddisp.pl?gene=DGKE
PPT1	Palmitoyl-Protein Thioesterase 1	Protein Coding	45	GC01M040074	6.08609	https://www.genecards.org/cgi-bin/carddisp.pl?gene=PPT1
DBN1	Drebrin 1	Protein Coding	39	GC05M177456	6.06861	https://www.genecards.org/cgi-bin/carddisp.pl?gene=DBN1
EPO	Erythropoietin	Protein Coding	40	GC07P100720	6.0675	https://www.genecards.org/cgi-bin/carddisp.pl?gene=EPO
JAM2	Junctional Adhesion Molecule 2	Protein Coding	40	GC21P025639	6.06749	https://www.genecards.org/cgi-bin/carddisp.pl?gene=JAM2
GUCA1A	Guanylate Cyclase Activator 1A	Protein Coding	40	GC06P083906	6.06688	https://www.genecards.org/cgi-bin/carddisp.pl?gene=GUCA1A
VPS37A	VPS37A Subunit Of ESCRT-I	Protein Coding	41	GC08P017246	6.0662	https://www.genecards.org/cgi-bin/carddisp.pl?gene=VPS37A
PET100	PET100 Cytochrome C Oxidase Chaperone	Protein Coding	30	GC19P007853	6.06508	https://www.genecards.org/cgi-bin/carddisp.pl?gene=PET100
KL	Klotho	Protein Coding	45	GC13P033016	6.06332	https://www.genecards.org/cgi-bin/carddisp.pl?gene=KL
ADORA2A	Adenosine A2a Receptor	Protein Coding	44	GC22P024417	6.05789	https://www.genecards.org/cgi-bin/carddisp.pl?gene=ADORA2A
NDUFS1	NADH:Ubiquinone Oxidoreductase Core Subunit S1	Protein Coding	44	GC02M206114	6.05003	https://www.genecards.org/cgi-bin/carddisp.pl?gene=NDUFS1
LOC108663993	Ataxin 1 Repeat Instability Region	Biological Region	3	GC06P016465	6.04772	https://www.genecards.org/cgi-bin/carddisp.pl?gene=LOC108663993
GABRA2	Gamma-Aminobutyric Acid Type A Receptor Subunit Alpha2	Protein Coding	45	GC04M046243	6.04554	https://www.genecards.org/cgi-bin/carddisp.pl?gene=GABRA2
IARS2	Isoleucyl-TRNA Synthetase 2, Mitochondrial	Protein Coding	40	GC01P220094	6.04514	https://www.genecards.org/cgi-bin/carddisp.pl?gene=IARS2
SDCCAG8	SHH Signaling And Ciliogenesis Regulator SDCCAG8	Protein Coding	41	GC01P243255	6.03671	https://www.genecards.org/cgi-bin/carddisp.pl?gene=SDCCAG8
MEF2C	Myocyte Enhancer Factor 2C	Protein Coding	46	GC05M088718	6.03597	https://www.genecards.org/cgi-bin/carddisp.pl?gene=MEF2C
NDUFB8	NADH:Ubiquinone Oxidoreductase Subunit B8	Protein Coding	41	GC10M100523	6.03323	https://www.genecards.org/cgi-bin/carddisp.pl?gene=NDUFB8
HDAC8	Histone Deacetylase 8	Protein Coding	45	GC0XM072329	6.03317	https://www.genecards.org/cgi-bin/carddisp.pl?gene=HDAC8
BBS2	Bardet-Biedl Syndrome 2	Protein Coding	41	GC16M056467	6.03178	https://www.genecards.org/cgi-bin/carddisp.pl?gene=BBS2
ASPA	Aspartoacylase	Protein Coding	43	GC17P003472	6.02898	https://www.genecards.org/cgi-bin/carddisp.pl?gene=ASPA
OLR1	Oxidized Low Density Lipoprotein Receptor 1	Protein Coding	41	GC12M021106	6.02586	https://www.genecards.org/cgi-bin/carddisp.pl?gene=OLR1
FOXP2	Forkhead Box P2	Protein Coding	43	GC07P114086	6.02074	https://www.genecards.org/cgi-bin/carddisp.pl?gene=FOXP2
AUTS2	Activator Of Transcription And Developmental Regulator AUTS2	Protein Coding	40	GC07P069598	6.01874	https://www.genecards.org/cgi-bin/carddisp.pl?gene=AUTS2
HP	Haptoglobin	Protein Coding	44	GC16P072086	6.01817	https://www.genecards.org/cgi-bin/carddisp.pl?gene=HP
COG2	Component Of Oligomeric Golgi Complex 2	Protein Coding	41	GC01P230642	6.01313	https://www.genecards.org/cgi-bin/carddisp.pl?gene=COG2
IGFBP3	Insulin Like Growth Factor Binding Protein 3	Protein Coding	44	GC07M045912	6.01015	https://www.genecards.org/cgi-bin/carddisp.pl?gene=IGFBP3
AGTR2	Angiotensin II Receptor Type 2	Protein Coding	42	GC0XP116170	6.00271	https://www.genecards.org/cgi-bin/carddisp.pl?gene=AGTR2
ERLIN1	ER Lipid Raft Associated 1	Protein Coding	42	GC10M100150	5.99828	https://www.genecards.org/cgi-bin/carddisp.pl?gene=ERLIN1
JAK2	Janus Kinase 2	Protein Coding	50	GC09P004985	5.99355	https://www.genecards.org/cgi-bin/carddisp.pl?gene=JAK2
IFNA1	Interferon Alpha 1	Protein Coding	38	GC09P021593	5.98489	https://www.genecards.org/cgi-bin/carddisp.pl?gene=IFNA1
CRBN	Cereblon	Protein Coding	42	GC03M003144	5.9815	https://www.genecards.org/cgi-bin/carddisp.pl?gene=CRBN
GNB2	G Protein Subunit Beta 2	Protein Coding	41	GC07P100673	5.97464	https://www.genecards.org/cgi-bin/carddisp.pl?gene=GNB2
MT-TI	Mitochondrially Encoded TRNA-Ile (AUU/C)	RNA Gene	13	GCMTP004265	5.97439	https://www.genecards.org/cgi-bin/carddisp.pl?gene=MT-TI
ST3GAL3	ST3 Beta-Galactoside Alpha-2,3-Sialyltransferase 3	Protein Coding	44	GC01P043705	5.96112	https://www.genecards.org/cgi-bin/carddisp.pl?gene=ST3GAL3
NCAM1	Neural Cell Adhesion Molecule 1	Protein Coding	45	GC11P112961	5.95885	https://www.genecards.org/cgi-bin/carddisp.pl?gene=NCAM1
AP4E1	Adaptor Related Protein Complex 4 Subunit Epsilon 1	Protein Coding	36	GC15P050908	5.95362	https://www.genecards.org/cgi-bin/carddisp.pl?gene=AP4E1
KCNV2	Potassium Voltage-Gated Channel Modifier Subfamily V Member 2	Protein Coding	41	GC09P002717	5.95162	https://www.genecards.org/cgi-bin/carddisp.pl?gene=KCNV2
DMXL2	Dmx Like 2	Protein Coding	36	GC15M051447	5.94374	https://www.genecards.org/cgi-bin/carddisp.pl?gene=DMXL2
DYRK1A	Dual Specificity Tyrosine Phosphorylation Regulated Kinase 1A	Protein Coding	49	GC21P037365	5.94335	https://www.genecards.org/cgi-bin/carddisp.pl?gene=DYRK1A
ABCB11	ATP Binding Cassette Subfamily B Member 11	Protein Coding	46	GC02M168922	5.94049	https://www.genecards.org/cgi-bin/carddisp.pl?gene=ABCB11
CR2	Complement C3d Receptor 2	Protein Coding	45	GC01P207454	5.93895	https://www.genecards.org/cgi-bin/carddisp.pl?gene=CR2
IL1A	Interleukin 1 Alpha	Protein Coding	42	GC02M112773	5.93854	https://www.genecards.org/cgi-bin/carddisp.pl?gene=IL1A
IGF2	Insulin Like Growth Factor 2	Protein Coding	46	GC11M003294	5.93814	https://www.genecards.org/cgi-bin/carddisp.pl?gene=IGF2
BSND	Barttin CLCNK Type Accessory Subunit Beta	Protein Coding	40	GC01P054998	5.93415	https://www.genecards.org/cgi-bin/carddisp.pl?gene=BSND
ELOVL4	ELOVL Fatty Acid Elongase 4	Protein Coding	44	GC06M079914	5.92965	https://www.genecards.org/cgi-bin/carddisp.pl?gene=ELOVL4
SNRPN	Small Nuclear Ribonucleoprotein Polypeptide N	Protein Coding	42	GC15P024823	5.92882	https://www.genecards.org/cgi-bin/carddisp.pl?gene=SNRPN
CLTCL1	Clathrin Heavy Chain Like 1	Protein Coding	40	GC22M019358	5.91742	https://www.genecards.org/cgi-bin/carddisp.pl?gene=CLTCL1
EDN3	Endothelin 3	Protein Coding	45	GC20P059300	5.90086	https://www.genecards.org/cgi-bin/carddisp.pl?gene=EDN3
CLCNKB	Chloride Voltage-Gated Channel Kb	Protein Coding	42	GC01P016045	5.89856	https://www.genecards.org/cgi-bin/carddisp.pl?gene=CLCNKB
PRDM13	PR/SET Domain 13	Protein Coding	33	GC06P099606	5.88784	https://www.genecards.org/cgi-bin/carddisp.pl?gene=PRDM13
HMGB1	High Mobility Group Box 1	Protein Coding	44	GC13M030456	5.88243	https://www.genecards.org/cgi-bin/carddisp.pl?gene=HMGB1
NSF	N-Ethylmaleimide Sensitive Factor, Vesicle Fusing ATPase	Protein Coding	44	GC17P046590	5.88221	https://www.genecards.org/cgi-bin/carddisp.pl?gene=NSF
CFAP410	Cilia And Flagella Associated Protein 410	Protein Coding	29	GC21M044330	5.88036	https://www.genecards.org/cgi-bin/carddisp.pl?gene=CFAP410
MSTO1	Misato Mitochondrial Distribution And Morphology Regulator 1	Protein Coding	38	GC01P155565	5.88032	https://www.genecards.org/cgi-bin/carddisp.pl?gene=MSTO1
CEP78	Centrosomal Protein 78	Protein Coding	36	GC09P078236	5.88009	https://www.genecards.org/cgi-bin/carddisp.pl?gene=CEP78
MAP2	Microtubule Associated Protein 2	Protein Coding	42	GC02P209424	5.87783	https://www.genecards.org/cgi-bin/carddisp.pl?gene=MAP2
DDHD1	DDHD Domain Containing 1	Protein Coding	38	GC14M053036	5.87736	https://www.genecards.org/cgi-bin/carddisp.pl?gene=DDHD1
NDUFAF1	NADH:Ubiquinone Oxidoreductase Complex Assembly Factor 1	Protein Coding	40	GC15M041387	5.87343	https://www.genecards.org/cgi-bin/carddisp.pl?gene=NDUFAF1
CLRN1-AS1	CLRN1 Antisense RNA 1	RNA Gene	18	GC03P150852	5.87239	https://www.genecards.org/cgi-bin/carddisp.pl?gene=CLRN1-AS1
ALDH2	Aldehyde Dehydrogenase 2 Family Member	Protein Coding	49	GC12P111766	5.87164	https://www.genecards.org/cgi-bin/carddisp.pl?gene=ALDH2
UBE3A	Ubiquitin Protein Ligase E3A	Protein Coding	45	GC15M025333	5.86235	https://www.genecards.org/cgi-bin/carddisp.pl?gene=UBE3A
HGF	Hepatocyte Growth Factor	Protein Coding	49	GC07M081699	5.8551	https://www.genecards.org/cgi-bin/carddisp.pl?gene=HGF
AASS	Aminoadipate-Semialdehyde Synthase	Protein Coding	42	GC07M122073	5.85239	https://www.genecards.org/cgi-bin/carddisp.pl?gene=AASS
CASQ2	Calsequestrin 2	Protein Coding	43	GC01M115700	5.84092	https://www.genecards.org/cgi-bin/carddisp.pl?gene=CASQ2
NKX2-5	NK2 Homeobox 5	Protein Coding	43	GC05M173232	5.84015	https://www.genecards.org/cgi-bin/carddisp.pl?gene=NKX2-5
CLDN10	Claudin 10	Protein Coding	41	GC13P095433	5.83247	https://www.genecards.org/cgi-bin/carddisp.pl?gene=CLDN10
SLC19A1	Solute Carrier Family 19 Member 1	Protein Coding	45	GC21M045493	5.83183	https://www.genecards.org/cgi-bin/carddisp.pl?gene=SLC19A1
COX4I1	Cytochrome C Oxidase Subunit 4I1	Protein Coding	44	GC16P085798	5.8259	https://www.genecards.org/cgi-bin/carddisp.pl?gene=COX4I1
MBD5	Methyl-CpG Binding Domain Protein 5	Protein Coding	37	GC02P148021	5.81958	https://www.genecards.org/cgi-bin/carddisp.pl?gene=MBD5
DSP	Desmoplakin	Protein Coding	48	GC06P007541	5.81814	https://www.genecards.org/cgi-bin/carddisp.pl?gene=DSP
FGF13	Fibroblast Growth Factor 13	Protein Coding	41	GC0XM138615	5.81754	https://www.genecards.org/cgi-bin/carddisp.pl?gene=FGF13
ALDH5A1	Aldehyde Dehydrogenase 5 Family Member A1	Protein Coding	46	GC06P024494	5.8173	https://www.genecards.org/cgi-bin/carddisp.pl?gene=ALDH5A1
RYR1	Ryanodine Receptor 1	Protein Coding	45	GC19P066612	5.81244	https://www.genecards.org/cgi-bin/carddisp.pl?gene=RYR1
GLI2	GLI Family Zinc Finger 2	Protein Coding	46	GC02P120735	5.81111	https://www.genecards.org/cgi-bin/carddisp.pl?gene=GLI2
LCN2	Lipocalin 2	Protein Coding	43	GC09P128149	5.81018	https://www.genecards.org/cgi-bin/carddisp.pl?gene=LCN2
SMARCB1	SWI/SNF Related, Matrix Associated, Actin Dependent Regulator Of Chromatin, Subfamily B, Member 1	Protein Coding	44	GC22P023786	5.80967	https://www.genecards.org/cgi-bin/carddisp.pl?gene=SMARCB1
PKD1	Polycystin 1, Transient Receptor Potential Channel Interacting	Protein Coding	45	GC16M007106	5.79829	https://www.genecards.org/cgi-bin/carddisp.pl?gene=PKD1
CCND1	Cyclin D1	Protein Coding	49	GC11P069641	5.78921	https://www.genecards.org/cgi-bin/carddisp.pl?gene=CCND1
GABBR2	Gamma-Aminobutyric Acid Type B Receptor Subunit 2	Protein Coding	46	GC09M098288	5.78812	https://www.genecards.org/cgi-bin/carddisp.pl?gene=GABBR2
DEPDC5	DEP Domain Containing 5, GATOR1 Subcomplex Subunit	Protein Coding	38	GC22P031753	5.78602	https://www.genecards.org/cgi-bin/carddisp.pl?gene=DEPDC5
TYROBP	Transmembrane Immune Signaling Adaptor TYROBP	Protein Coding	42	GC19M035904	5.7812	https://www.genecards.org/cgi-bin/carddisp.pl?gene=TYROBP
LOC107032825	Origin Of Replication In 5' Region Of FMR1	Biological Region	2	GC0XP147951	5.77999	https://www.genecards.org/cgi-bin/carddisp.pl?gene=LOC107032825
HIF1A	Hypoxia Inducible Factor 1 Subunit Alpha	Protein Coding	45	GC14P061695	5.77771	https://www.genecards.org/cgi-bin/carddisp.pl?gene=HIF1A
CASP1	Caspase 1	Protein Coding	48	GC11M105025	5.77563	https://www.genecards.org/cgi-bin/carddisp.pl?gene=CASP1
DNAJC13	DnaJ Heat Shock Protein Family (Hsp40) Member C13	Protein Coding	38	GC03P132417	5.77053	https://www.genecards.org/cgi-bin/carddisp.pl?gene=DNAJC13
MFSD2A	Major Facilitator Superfamily Domain Containing 2A	Protein Coding	40	GC01P039955	5.76033	https://www.genecards.org/cgi-bin/carddisp.pl?gene=MFSD2A
HESX1	HESX Homeobox 1	Protein Coding	37	GC03M057207	5.75912	https://www.genecards.org/cgi-bin/carddisp.pl?gene=HESX1
ARSB	Arylsulfatase B	Protein Coding	45	GC05M078777	5.75403	https://www.genecards.org/cgi-bin/carddisp.pl?gene=ARSB
MTR	5-Methyltetrahydrofolate-Homocysteine Methyltransferase	Protein Coding	46	GC01P236795	5.75365	https://www.genecards.org/cgi-bin/carddisp.pl?gene=MTR
GHR	Growth Hormone Receptor	Protein Coding	44	GC05P042429	5.74741	https://www.genecards.org/cgi-bin/carddisp.pl?gene=GHR
PPOX	Protoporphyrinogen Oxidase	Protein Coding	42	GC01P161343	5.74724	https://www.genecards.org/cgi-bin/carddisp.pl?gene=PPOX
GJB6	Gap Junction Protein Beta 6	Protein Coding	42	GC13M020221	5.74551	https://www.genecards.org/cgi-bin/carddisp.pl?gene=GJB6
FCGR2A	Fc Gamma Receptor IIa	Protein Coding	45	GC01P161505	5.733	https://www.genecards.org/cgi-bin/carddisp.pl?gene=FCGR2A
IAPP	Islet Amyloid Polypeptide	Protein Coding	41	GC12P021354	5.72643	https://www.genecards.org/cgi-bin/carddisp.pl?gene=IAPP
KCNMA1	Potassium Calcium-Activated Channel Subfamily M Alpha 1	Protein Coding	48	GC10M076869	5.72111	https://www.genecards.org/cgi-bin/carddisp.pl?gene=KCNMA1
CC2D2A	Coiled-Coil And C2 Domain Containing 2A	Protein Coding	38	GC04P018185	5.72081	https://www.genecards.org/cgi-bin/carddisp.pl?gene=CC2D2A
FOXG1	Forkhead Box G1	Protein Coding	42	GC14P028766	5.71548	https://www.genecards.org/cgi-bin/carddisp.pl?gene=FOXG1
NUP133	Nucleoporin 133	Protein Coding	40	GC01M229520	5.71406	https://www.genecards.org/cgi-bin/carddisp.pl?gene=NUP133
DNAJC5	DnaJ Heat Shock Protein Family (Hsp40) Member C5	Protein Coding	42	GC20P063895	5.71402	https://www.genecards.org/cgi-bin/carddisp.pl?gene=DNAJC5
GRM7	Glutamate Metabotropic Receptor 7	Protein Coding	45	GC03P006770	5.71212	https://www.genecards.org/cgi-bin/carddisp.pl?gene=GRM7
PRPH2	Peripherin 2	Protein Coding	39	GC06M066190	5.71081	https://www.genecards.org/cgi-bin/carddisp.pl?gene=PRPH2
RLBP1	Retinaldehyde Binding Protein 1	Protein Coding	44	GC15M089209	5.70509	https://www.genecards.org/cgi-bin/carddisp.pl?gene=RLBP1
PRICKLE1	Prickle Planar Cell Polarity Protein 1	Protein Coding	42	GC12M042456	5.70207	https://www.genecards.org/cgi-bin/carddisp.pl?gene=PRICKLE1
MARS1	Methionyl-TRNA Synthetase 1	Protein Coding	36	GC12P057476	5.69848	https://www.genecards.org/cgi-bin/carddisp.pl?gene=MARS1
ATP7B	ATPase Copper Transporting Beta	Protein Coding	46	GC13M051930	5.69789	https://www.genecards.org/cgi-bin/carddisp.pl?gene=ATP7B
OPA6	Optic Atrophy 6 (Autosomal Recessive)	Genetic Locus	3	GC08U900809	5.69224	https://www.genecards.org/cgi-bin/carddisp.pl?gene=OPA6
BCL2L1	BCL2 Like 1	Protein Coding	45	GC20M031664	5.68837	https://www.genecards.org/cgi-bin/carddisp.pl?gene=BCL2L1
RNASEH1	Ribonuclease H1	Protein Coding	43	GC02M003522	5.685	https://www.genecards.org/cgi-bin/carddisp.pl?gene=RNASEH1
CD40	CD40 Molecule	Protein Coding	46	GC20P046118	5.68139	https://www.genecards.org/cgi-bin/carddisp.pl?gene=CD40
CNP	2',3'-Cyclic Nucleotide 3' Phosphodiesterase	Protein Coding	42	GC17P041966	5.67218	https://www.genecards.org/cgi-bin/carddisp.pl?gene=CNP
OPRM1	Opioid Receptor Mu 1	Protein Coding	46	GC06P154075	5.66826	https://www.genecards.org/cgi-bin/carddisp.pl?gene=OPRM1
TG	Thyroglobulin	Protein Coding	43	GC08P132866	5.66472	https://www.genecards.org/cgi-bin/carddisp.pl?gene=TG
TTN-AS1	TTN Antisense RNA 1	RNA Gene	17	GC02P178521	5.6616	https://www.genecards.org/cgi-bin/carddisp.pl?gene=TTN-AS1
COX20	Cytochrome C Oxidase Assembly Factor COX20	Protein Coding	37	GC01P244839	5.66017	https://www.genecards.org/cgi-bin/carddisp.pl?gene=COX20
ASAH1	N-Acylsphingosine Amidohydrolase 1	Protein Coding	45	GC08M018055	5.65903	https://www.genecards.org/cgi-bin/carddisp.pl?gene=ASAH1
OXTR	Oxytocin Receptor	Protein Coding	45	GC03M008767	5.65505	https://www.genecards.org/cgi-bin/carddisp.pl?gene=OXTR
IFT172	Intraflagellar Transport 172	Protein Coding	38	GC02M028146	5.65491	https://www.genecards.org/cgi-bin/carddisp.pl?gene=IFT172
ALG13	ALG13 UDP-N-Acetylglucosaminyltransferase Subunit	Protein Coding	37	GC0XP111665	5.65341	https://www.genecards.org/cgi-bin/carddisp.pl?gene=ALG13
TACR3	Tachykinin Receptor 3	Protein Coding	48	GC04M103586	5.65215	https://www.genecards.org/cgi-bin/carddisp.pl?gene=TACR3
SNORD118	Small Nucleolar RNA, C/D Box 118	RNA Gene	20	GC17M010436	5.64741	https://www.genecards.org/cgi-bin/carddisp.pl?gene=SNORD118
CELF2	CUGBP Elav-Like Family Member 2	Protein Coding	42	GC10P010462	5.64155	https://www.genecards.org/cgi-bin/carddisp.pl?gene=CELF2
BUD23	BUD23 RRNA Methyltransferase And Ribosome Maturation Factor	Protein Coding	32	GC07P075390	5.63718	https://www.genecards.org/cgi-bin/carddisp.pl?gene=BUD23
MIR29B1	MicroRNA 29b-1	RNA Gene	21	GC07M130877	5.63633	https://www.genecards.org/cgi-bin/carddisp.pl?gene=MIR29B1
ZC4H2	Zinc Finger C4H2-Type Containing	Protein Coding	36	GC0XM064915	5.63548	https://www.genecards.org/cgi-bin/carddisp.pl?gene=ZC4H2
ACOX2	Acyl-CoA Oxidase 2	Protein Coding	41	GC03M058490	5.63467	https://www.genecards.org/cgi-bin/carddisp.pl?gene=ACOX2
RETN	Resistin	Protein Coding	41	GC19P007669	5.63327	https://www.genecards.org/cgi-bin/carddisp.pl?gene=RETN
GAA	Alpha Glucosidase	Protein Coding	48	GC17P080101	5.63185	https://www.genecards.org/cgi-bin/carddisp.pl?gene=GAA
INSR	Insulin Receptor	Protein Coding	51	GC19M007112	5.63163	https://www.genecards.org/cgi-bin/carddisp.pl?gene=INSR
BAX	BCL2 Associated X, Apoptosis Regulator	Protein Coding	47	GC19P048954	5.62752	https://www.genecards.org/cgi-bin/carddisp.pl?gene=BAX
GIGYF2	GRB10 Interacting GYF Protein 2	Protein Coding	38	GC02P232698	5.62582	https://www.genecards.org/cgi-bin/carddisp.pl?gene=GIGYF2
HRAS	HRas Proto-Oncogene, GTPase	Protein Coding	50	GC11M003189	5.62085	https://www.genecards.org/cgi-bin/carddisp.pl?gene=HRAS
FARSB	Phenylalanyl-TRNA Synthetase Subunit Beta	Protein Coding	42	GC02M222570	5.61896	https://www.genecards.org/cgi-bin/carddisp.pl?gene=FARSB
CFHR5	Complement Factor H Related 5	Protein Coding	40	GC01P196977	5.61892	https://www.genecards.org/cgi-bin/carddisp.pl?gene=CFHR5
CR1	Complement C3b/C4b Receptor 1 (Knops Blood Group)	Protein Coding	45	GC01P207496	5.60683	https://www.genecards.org/cgi-bin/carddisp.pl?gene=CR1
SLC26A1	Solute Carrier Family 26 Member 1	Protein Coding	37	GC04M001530	5.6022	https://www.genecards.org/cgi-bin/carddisp.pl?gene=SLC26A1
ANK2	Ankyrin 2	Protein Coding	41	GC04P112707	5.60153	https://www.genecards.org/cgi-bin/carddisp.pl?gene=ANK2
LDB3	LIM Domain Binding 3	Protein Coding	40	GC10P086666	5.6015	https://www.genecards.org/cgi-bin/carddisp.pl?gene=LDB3
DCAF17	DDB1 And CUL4 Associated Factor 17	Protein Coding	37	GC02P171434	5.60046	https://www.genecards.org/cgi-bin/carddisp.pl?gene=DCAF17
MIR17	MicroRNA 17	RNA Gene	20	GC13P091350	5.59681	https://www.genecards.org/cgi-bin/carddisp.pl?gene=MIR17
FOXO3	Forkhead Box O3	Protein Coding	44	GC06P108559	5.59352	https://www.genecards.org/cgi-bin/carddisp.pl?gene=FOXO3
DAB1	DAB Adaptor Protein 1	Protein Coding	41	GC01M056994	5.58763	https://www.genecards.org/cgi-bin/carddisp.pl?gene=DAB1
AQP4	Aquaporin 4	Protein Coding	45	GC18M026852	5.58443	https://www.genecards.org/cgi-bin/carddisp.pl?gene=AQP4
TGM6	Transglutaminase 6	Protein Coding	38	GC20P002380	5.58086	https://www.genecards.org/cgi-bin/carddisp.pl?gene=TGM6
SATB2	SATB Homeobox 2	Protein Coding	43	GC02M199269	5.57721	https://www.genecards.org/cgi-bin/carddisp.pl?gene=SATB2
H2AC18	H2A Clustered Histone 18	Protein Coding	26	GC01M152015	5.57686	https://www.genecards.org/cgi-bin/carddisp.pl?gene=H2AC18
IQSEC2	IQ Motif And Sec7 Domain ArfGEF 2	Protein Coding	38	GC0XM053225	5.56958	https://www.genecards.org/cgi-bin/carddisp.pl?gene=IQSEC2
CYP3A4	Cytochrome P450 Family 3 Subfamily A Member 4	Protein Coding	49	GC07M099759	5.5662	https://www.genecards.org/cgi-bin/carddisp.pl?gene=CYP3A4
MRE11	MRE11 Homolog, Double Strand Break Repair Nuclease	Protein Coding	39	GC11M096553	5.56617	https://www.genecards.org/cgi-bin/carddisp.pl?gene=MRE11
SELENOI	Selenoprotein I	Protein Coding	28	GC02P026310	5.56144	https://www.genecards.org/cgi-bin/carddisp.pl?gene=SELENOI
SOX3	SRY-Box Transcription Factor 3	Protein Coding	44	GC0XM140502	5.56107	https://www.genecards.org/cgi-bin/carddisp.pl?gene=SOX3
ELP4	Elongator Acetyltransferase Complex Subunit 4	Protein Coding	38	GC11P031509	5.55564	https://www.genecards.org/cgi-bin/carddisp.pl?gene=ELP4
MLC1	Modulator Of VRAC Current 1	Protein Coding	41	GC22M050059	5.55354	https://www.genecards.org/cgi-bin/carddisp.pl?gene=MLC1
MIR144	MicroRNA 144	RNA Gene	19	GC17M035143	5.55065	https://www.genecards.org/cgi-bin/carddisp.pl?gene=MIR144
ACTC1	Actin Alpha Cardiac Muscle 1	Protein Coding	42	GC15M034790	5.54844	https://www.genecards.org/cgi-bin/carddisp.pl?gene=ACTC1
CFTR	CF Transmembrane Conductance Regulator	Protein Coding	49	GC07P117287	5.54831	https://www.genecards.org/cgi-bin/carddisp.pl?gene=CFTR
TTPA	Alpha Tocopherol Transfer Protein	Protein Coding	41	GC08M063048	5.54734	https://www.genecards.org/cgi-bin/carddisp.pl?gene=TTPA
TUBB2B	Tubulin Beta 2B Class IIb	Protein Coding	42	GC06M003224	5.54278	https://www.genecards.org/cgi-bin/carddisp.pl?gene=TUBB2B
NFE2L2	NFE2 Like BZIP Transcription Factor 2	Protein Coding	48	GC02M177227	5.53812	https://www.genecards.org/cgi-bin/carddisp.pl?gene=NFE2L2
BAZ1B	Bromodomain Adjacent To Zinc Finger Domain 1B	Protein Coding	40	GC07M073440	5.53555	https://www.genecards.org/cgi-bin/carddisp.pl?gene=BAZ1B
ASCL1	Achaete-Scute Family BHLH Transcription Factor 1	Protein Coding	42	GC12P102957	5.5326	https://www.genecards.org/cgi-bin/carddisp.pl?gene=ASCL1
ATP8B1	ATPase Phospholipid Transporting 8B1	Protein Coding	40	GC18M057646	5.53235	https://www.genecards.org/cgi-bin/carddisp.pl?gene=ATP8B1
BAP1	BRCA1 Associated Protein 1	Protein Coding	46	GC03M052401	5.52871	https://www.genecards.org/cgi-bin/carddisp.pl?gene=BAP1
ADRA2B	Adrenoceptor Alpha 2B	Protein Coding	44	GC02M096112	5.52814	https://www.genecards.org/cgi-bin/carddisp.pl?gene=ADRA2B
HSPA8	Heat Shock Protein Family A (Hsp70) Member 8	Protein Coding	46	GC11M123057	5.52304	https://www.genecards.org/cgi-bin/carddisp.pl?gene=HSPA8
UFM1	Ubiquitin Fold Modifier 1	Protein Coding	38	GC13P038349	5.51559	https://www.genecards.org/cgi-bin/carddisp.pl?gene=UFM1
MIR206	MicroRNA 206	RNA Gene	21	GC06P052144	5.50542	https://www.genecards.org/cgi-bin/carddisp.pl?gene=MIR206
NDUFA6	NADH:Ubiquinone Oxidoreductase Subunit A6	Protein Coding	43	GC22M042085	5.48796	https://www.genecards.org/cgi-bin/carddisp.pl?gene=NDUFA6
TBCE	Tubulin Folding Cofactor E	Protein Coding	40	GC01P235367	5.48427	https://www.genecards.org/cgi-bin/carddisp.pl?gene=TBCE
COL3A1	Collagen Type III Alpha 1 Chain	Protein Coding	45	GC02P188974	5.48128	https://www.genecards.org/cgi-bin/carddisp.pl?gene=COL3A1
JUN	Jun Proto-Oncogene, AP-1 Transcription Factor Subunit	Protein Coding	46	GC01M058780	5.48111	https://www.genecards.org/cgi-bin/carddisp.pl?gene=JUN
CYP19A1	Cytochrome P450 Family 19 Subfamily A Member 1	Protein Coding	47	GC15M051208	5.47297	https://www.genecards.org/cgi-bin/carddisp.pl?gene=CYP19A1
CHRM3	Cholinergic Receptor Muscarinic 3	Protein Coding	47	GC01P239386	5.46513	https://www.genecards.org/cgi-bin/carddisp.pl?gene=CHRM3
FGF23	Fibroblast Growth Factor 23	Protein Coding	44	GC12M004368	5.46156	https://www.genecards.org/cgi-bin/carddisp.pl?gene=FGF23
ITGAM	Integrin Subunit Alpha M	Protein Coding	46	GC16P041126	5.46111	https://www.genecards.org/cgi-bin/carddisp.pl?gene=ITGAM
TLR2	Toll Like Receptor 2	Protein Coding	49	GC04P153684	5.4594	https://www.genecards.org/cgi-bin/carddisp.pl?gene=TLR2
SLC5A6	Solute Carrier Family 5 Member 6	Protein Coding	44	GC02M027201	5.45832	https://www.genecards.org/cgi-bin/carddisp.pl?gene=SLC5A6
ARID1B	AT-Rich Interaction Domain 1B	Protein Coding	42	GC06P156777	5.45605	https://www.genecards.org/cgi-bin/carddisp.pl?gene=ARID1B
MIR30B	MicroRNA 30b	RNA Gene	21	GC08M134800	5.45583	https://www.genecards.org/cgi-bin/carddisp.pl?gene=MIR30B
RBP4	Retinol Binding Protein 4	Protein Coding	44	GC10M093591	5.45547	https://www.genecards.org/cgi-bin/carddisp.pl?gene=RBP4
C4B	Complement C4B (Chido Blood Group)	Protein Coding	43	GC06P032014	5.45478	https://www.genecards.org/cgi-bin/carddisp.pl?gene=C4B
VIP	Vasoactive Intestinal Peptide	Protein Coding	43	GC06P152750	5.45392	https://www.genecards.org/cgi-bin/carddisp.pl?gene=VIP
PDE4D	Phosphodiesterase 4D	Protein Coding	47	GC05M058969	5.45125	https://www.genecards.org/cgi-bin/carddisp.pl?gene=PDE4D
CETP	Cholesteryl Ester Transfer Protein	Protein Coding	46	GC16P056961	5.45036	https://www.genecards.org/cgi-bin/carddisp.pl?gene=CETP
EDNRA	Endothelin Receptor Type A	Protein Coding	47	GC04P147480	5.44738	https://www.genecards.org/cgi-bin/carddisp.pl?gene=EDNRA
PIGA	Phosphatidylinositol Glycan Anchor Biosynthesis Class A	Protein Coding	43	GC0XM015319	5.44468	https://www.genecards.org/cgi-bin/carddisp.pl?gene=PIGA
WDR19	WD Repeat Domain 19	Protein Coding	37	GC04P039184	5.42459	https://www.genecards.org/cgi-bin/carddisp.pl?gene=WDR19
HCN1	Hyperpolarization Activated Cyclic Nucleotide Gated Potassium Channel 1	Protein Coding	45	GC05M045260	5.42357	https://www.genecards.org/cgi-bin/carddisp.pl?gene=HCN1
SLC25A12	Solute Carrier Family 25 Member 12	Protein Coding	45	GC02M171783	5.4225	https://www.genecards.org/cgi-bin/carddisp.pl?gene=SLC25A12
NRG1	Neuregulin 1	Protein Coding	45	GC08P031639	5.4119	https://www.genecards.org/cgi-bin/carddisp.pl?gene=NRG1
PIK3C2A	Phosphatidylinositol-4-Phosphate 3-Kinase Catalytic Subunit Type 2 Alpha	Protein Coding	45	GC11M017580	5.39687	https://www.genecards.org/cgi-bin/carddisp.pl?gene=PIK3C2A
IL1RAPL2	Interleukin 1 Receptor Accessory Protein Like 2	Protein Coding	38	GC0XP104566	5.38959	https://www.genecards.org/cgi-bin/carddisp.pl?gene=IL1RAPL2
MIR106B	MicroRNA 106b	RNA Gene	22	GC07M101892	5.38175	https://www.genecards.org/cgi-bin/carddisp.pl?gene=MIR106B
BBS4	Bardet-Biedl Syndrome 4	Protein Coding	41	GC15P072686	5.38016	https://www.genecards.org/cgi-bin/carddisp.pl?gene=BBS4
C1QA	Complement C1q A Chain	Protein Coding	45	GC01P022636	5.37831	https://www.genecards.org/cgi-bin/carddisp.pl?gene=C1QA
GAN	Gigaxonin	Protein Coding	39	GC16P081319	5.36915	https://www.genecards.org/cgi-bin/carddisp.pl?gene=GAN
ISCU	Iron-Sulfur Cluster Assembly Enzyme	Protein Coding	44	GC12P108561	5.36475	https://www.genecards.org/cgi-bin/carddisp.pl?gene=ISCU
DLAT	Dihydrolipoamide S-Acetyltransferase	Protein Coding	44	GC11P112026	5.36299	https://www.genecards.org/cgi-bin/carddisp.pl?gene=DLAT
CERS1	Ceramide Synthase 1	Protein Coding	40	GC19M018868	5.36295	https://www.genecards.org/cgi-bin/carddisp.pl?gene=CERS1
ANG	Angiogenin	Protein Coding	44	GC14P032461	5.36062	https://www.genecards.org/cgi-bin/carddisp.pl?gene=ANG
CASK	Calcium/Calmodulin Dependent Serine Protein Kinase	Protein Coding	46	GC0XM041514	5.35569	https://www.genecards.org/cgi-bin/carddisp.pl?gene=CASK
KCNH2	Potassium Voltage-Gated Channel Subfamily H Member 2	Protein Coding	49	GC07M150944	5.35498	https://www.genecards.org/cgi-bin/carddisp.pl?gene=KCNH2
SPG41	Spastic Paraplegia 41 (Autosomal Dominant)	Genetic Locus	4	GC11U901446	5.35398	https://www.genecards.org/cgi-bin/carddisp.pl?gene=SPG41
SPG29	Spastic Paraplegia 29 (Autosomal Dominant)	Genetic Locus	3	GC01U901207	5.35398	https://www.genecards.org/cgi-bin/carddisp.pl?gene=SPG29
KCNQ1	Potassium Voltage-Gated Channel Subfamily Q Member 1	Protein Coding	48	GC11P002444	5.34901	https://www.genecards.org/cgi-bin/carddisp.pl?gene=KCNQ1
TGFBR2	Transforming Growth Factor Beta Receptor 2	Protein Coding	49	GC03P030623	5.34856	https://www.genecards.org/cgi-bin/carddisp.pl?gene=TGFBR2
FLT1	Fms Related Receptor Tyrosine Kinase 1	Protein Coding	49	GC13M028300	5.34765	https://www.genecards.org/cgi-bin/carddisp.pl?gene=FLT1
LOC109461479	Huntingtin Repeat Instability Region	Biological Region	3	GC04P003074	5.33903	https://www.genecards.org/cgi-bin/carddisp.pl?gene=LOC109461479
OPA8	Optic Atrophy 8 (Autosomal Dominant)	Genetic Locus	2	GC16U902270	5.33186	https://www.genecards.org/cgi-bin/carddisp.pl?gene=OPA8
YWHAG	Tyrosine 3-Monooxygenase/Tryptophan 5-Monooxygenase Activation Protein Gamma	Protein Coding	47	GC07M076839	5.32402	https://www.genecards.org/cgi-bin/carddisp.pl?gene=YWHAG
ADRB2	Adrenoceptor Beta 2	Protein Coding	47	GC05P148825	5.31966	https://www.genecards.org/cgi-bin/carddisp.pl?gene=ADRB2
SLC46A1	Solute Carrier Family 46 Member 1	Protein Coding	41	GC17M035136	5.31845	https://www.genecards.org/cgi-bin/carddisp.pl?gene=SLC46A1
PLAT	Plasminogen Activator, Tissue Type	Protein Coding	48	GC08M042174	5.31783	https://www.genecards.org/cgi-bin/carddisp.pl?gene=PLAT
AUH	AU RNA Binding Methylglutaconyl-CoA Hydratase	Protein Coding	41	GC09M091213	5.31253	https://www.genecards.org/cgi-bin/carddisp.pl?gene=AUH
DDHD2	DDHD Domain Containing 2	Protein Coding	39	GC08P038225	5.3082	https://www.genecards.org/cgi-bin/carddisp.pl?gene=DDHD2
WDR81	WD Repeat Domain 81	Protein Coding	36	GC17P001716	5.3078	https://www.genecards.org/cgi-bin/carddisp.pl?gene=WDR81
OPA4	Optic Atrophy 4 (Autosomal Dominant)	Genetic Locus	2	GC18U990062	5.30482	https://www.genecards.org/cgi-bin/carddisp.pl?gene=OPA4
WDR35	WD Repeat Domain 35	Protein Coding	38	GC02M019910	5.30357	https://www.genecards.org/cgi-bin/carddisp.pl?gene=WDR35
NAGS	N-Acetylglutamate Synthase	Protein Coding	40	GC17P044004	5.30282	https://www.genecards.org/cgi-bin/carddisp.pl?gene=NAGS
ASXL1	ASXL Transcriptional Regulator 1	Protein Coding	42	GC20P032661	5.2961	https://www.genecards.org/cgi-bin/carddisp.pl?gene=ASXL1
NEUROD2	Neuronal Differentiation 2	Protein Coding	41	GC17M039603	5.29154	https://www.genecards.org/cgi-bin/carddisp.pl?gene=NEUROD2
FKBP6	FKBP Prolyl Isomerase Family Member 6 (Inactive)	Protein Coding	38	GC07P073328	5.29081	https://www.genecards.org/cgi-bin/carddisp.pl?gene=FKBP6
CAPN1	Calpain 1	Protein Coding	48	GC11P069958	5.28895	https://www.genecards.org/cgi-bin/carddisp.pl?gene=CAPN1
LIPA	Lipase A, Lysosomal Acid Type	Protein Coding	47	GC10M089213	5.28843	https://www.genecards.org/cgi-bin/carddisp.pl?gene=LIPA
BBS5	Bardet-Biedl Syndrome 5	Protein Coding	38	GC02P169480	5.28508	https://www.genecards.org/cgi-bin/carddisp.pl?gene=BBS5
NME8	NME/NM23 Family Member 8	Protein Coding	38	GC07P037889	5.28119	https://www.genecards.org/cgi-bin/carddisp.pl?gene=NME8
NR3C1	Nuclear Receptor Subfamily 3 Group C Member 1	Protein Coding	48	GC05M143277	5.27845	https://www.genecards.org/cgi-bin/carddisp.pl?gene=NR3C1
KCNJ5	Potassium Inwardly Rectifying Channel Subfamily J Member 5	Protein Coding	45	GC11P128891	5.27463	https://www.genecards.org/cgi-bin/carddisp.pl?gene=KCNJ5
AHI1	Abelson Helper Integration Site 1	Protein Coding	41	GC06M135283	5.27059	https://www.genecards.org/cgi-bin/carddisp.pl?gene=AHI1
EGFR	Epidermal Growth Factor Receptor	Protein Coding	51	GC07P055019	5.26914	https://www.genecards.org/cgi-bin/carddisp.pl?gene=EGFR
KMT2D	Lysine Methyltransferase 2D	Protein Coding	41	GC12M049018	5.26699	https://www.genecards.org/cgi-bin/carddisp.pl?gene=KMT2D
KAT6B	Lysine Acetyltransferase 6B	Protein Coding	43	GC10P074868	5.26611	https://www.genecards.org/cgi-bin/carddisp.pl?gene=KAT6B
WT1	WT1 Transcription Factor	Protein Coding	47	GC11M032365	5.26437	https://www.genecards.org/cgi-bin/carddisp.pl?gene=WT1
COL18A1	Collagen Type XVIII Alpha 1 Chain	Protein Coding	45	GC21P045405	5.26423	https://www.genecards.org/cgi-bin/carddisp.pl?gene=COL18A1
PRKAR1B	Protein Kinase CAMP-Dependent Type I Regulatory Subunit Beta	Protein Coding	45	GC07M000549	5.26305	https://www.genecards.org/cgi-bin/carddisp.pl?gene=PRKAR1B
EXT2	Exostosin Glycosyltransferase 2	Protein Coding	44	GC11P044095	5.25692	https://www.genecards.org/cgi-bin/carddisp.pl?gene=EXT2
CYFIP2	Cytoplasmic FMR1 Interacting Protein 2	Protein Coding	41	GC05P157267	5.25547	https://www.genecards.org/cgi-bin/carddisp.pl?gene=CYFIP2
SMARCE1	SWI/SNF Related, Matrix Associated, Actin Dependent Regulator Of Chromatin, Subfamily E, Member 1	Protein Coding	44	GC17M040624	5.2476	https://www.genecards.org/cgi-bin/carddisp.pl?gene=SMARCE1
SLC12A5	Solute Carrier Family 12 Member 5	Protein Coding	46	GC20P046021	5.24729	https://www.genecards.org/cgi-bin/carddisp.pl?gene=SLC12A5
TIA1	TIA1 Cytotoxic Granule Associated RNA Binding Protein	Protein Coding	42	GC02M070209	5.24617	https://www.genecards.org/cgi-bin/carddisp.pl?gene=TIA1
COQ7	Coenzyme Q7, Hydroxylase	Protein Coding	41	GC16P019067	5.24046	https://www.genecards.org/cgi-bin/carddisp.pl?gene=COQ7
GUCY2D	Guanylate Cyclase 2D, Retinal	Protein Coding	45	GC17P008002	5.24005	https://www.genecards.org/cgi-bin/carddisp.pl?gene=GUCY2D
OPA2	Optic Atrophy 2 (Obscure)	Genetic Locus	3	GC0XU990175	5.23952	https://www.genecards.org/cgi-bin/carddisp.pl?gene=OPA2
UNC13A	Unc-13 Homolog A	Protein Coding	38	GC19M017603	5.23884	https://www.genecards.org/cgi-bin/carddisp.pl?gene=UNC13A
PRDM16	PR/SET Domain 16	Protein Coding	44	GC01P003946	5.23702	https://www.genecards.org/cgi-bin/carddisp.pl?gene=PRDM16
DEAF1	DEAF1 Transcription Factor	Protein Coding	38	GC11M000644	5.23699	https://www.genecards.org/cgi-bin/carddisp.pl?gene=DEAF1
CFP	Complement Factor Properdin	Protein Coding	41	GC0XM047624	5.23449	https://www.genecards.org/cgi-bin/carddisp.pl?gene=CFP
TNFRSF1B	TNF Receptor Superfamily Member 1B	Protein Coding	45	GC01P012235	5.23153	https://www.genecards.org/cgi-bin/carddisp.pl?gene=TNFRSF1B
GM2A	Ganglioside GM2 Activator	Protein Coding	41	GC05P151212	5.23048	https://www.genecards.org/cgi-bin/carddisp.pl?gene=GM2A
TIMP1	TIMP Metallopeptidase Inhibitor 1	Protein Coding	42	GC0XP047596	5.22734	https://www.genecards.org/cgi-bin/carddisp.pl?gene=TIMP1
SOS1	SOS Ras/Rac Guanine Nucleotide Exchange Factor 1	Protein Coding	46	GC02M039031	5.22406	https://www.genecards.org/cgi-bin/carddisp.pl?gene=SOS1
DNASE1L3	Deoxyribonuclease 1 Like 3	Protein Coding	42	GC03M058192	5.22304	https://www.genecards.org/cgi-bin/carddisp.pl?gene=DNASE1L3
NDE1	NudE Neurodevelopment Protein 1	Protein Coding	41	GC16P017556	5.22045	https://www.genecards.org/cgi-bin/carddisp.pl?gene=NDE1
CEP85L	Centrosomal Protein 85 Like	Protein Coding	34	GC06M118460	5.21747	https://www.genecards.org/cgi-bin/carddisp.pl?gene=CEP85L
CEP120	Centrosomal Protein 120	Protein Coding	38	GC05M123344	5.21468	https://www.genecards.org/cgi-bin/carddisp.pl?gene=CEP120
FGA	Fibrinogen Alpha Chain	Protein Coding	46	GC04M154583	5.21407	https://www.genecards.org/cgi-bin/carddisp.pl?gene=FGA
FGF21	Fibroblast Growth Factor 21	Protein Coding	37	GC19P067053	5.21351	https://www.genecards.org/cgi-bin/carddisp.pl?gene=FGF21
CXCL12	C-X-C Motif Chemokine Ligand 12	Protein Coding	42	GC10M044370	5.20895	https://www.genecards.org/cgi-bin/carddisp.pl?gene=CXCL12
TXN2	Thioredoxin 2	Protein Coding	43	GC22M036467	5.20797	https://www.genecards.org/cgi-bin/carddisp.pl?gene=TXN2
STARD7	StAR Related Lipid Transfer Domain Containing 7	Protein Coding	36	GC02M096184	5.20294	https://www.genecards.org/cgi-bin/carddisp.pl?gene=STARD7
EEF1A2	Eukaryotic Translation Elongation Factor 1 Alpha 2	Protein Coding	44	GC20M063488	5.20255	https://www.genecards.org/cgi-bin/carddisp.pl?gene=EEF1A2
SPG24	Spastic Paraplegia 24 (Autosomal Recessive)	Genetic Locus	3	GC13U900017	5.19444	https://www.genecards.org/cgi-bin/carddisp.pl?gene=SPG24
SPG27	Spastic Paraplegia 27 (Autosomal Recessive)	Genetic Locus	3	GC10U900599	5.19444	https://www.genecards.org/cgi-bin/carddisp.pl?gene=SPG27
FGFR2	Fibroblast Growth Factor Receptor 2	Protein Coding	52	GC10M121478	5.19374	https://www.genecards.org/cgi-bin/carddisp.pl?gene=FGFR2
SLC6A1	Solute Carrier Family 6 Member 1	Protein Coding	46	GC03P012472	5.19102	https://www.genecards.org/cgi-bin/carddisp.pl?gene=SLC6A1
CNBP	CCHC-Type Zinc Finger Nucleic Acid Binding Protein	Protein Coding	41	GC03M129167	5.19066	https://www.genecards.org/cgi-bin/carddisp.pl?gene=CNBP
DDOST	Dolichyl-Diphosphooligosaccharide--Protein Glycosyltransferase Non-Catalytic Subunit	Protein Coding	44	GC01M020651	5.18711	https://www.genecards.org/cgi-bin/carddisp.pl?gene=DDOST
NR2F1	Nuclear Receptor Subfamily 2 Group F Member 1	Protein Coding	44	GC05P093583	5.18553	https://www.genecards.org/cgi-bin/carddisp.pl?gene=NR2F1
TMEM63A	Transmembrane Protein 63A	Protein Coding	38	GC01M225845	5.17908	https://www.genecards.org/cgi-bin/carddisp.pl?gene=TMEM63A
UNC5C	Unc-5 Netrin Receptor C	Protein Coding	40	GC04M095162	5.17704	https://www.genecards.org/cgi-bin/carddisp.pl?gene=UNC5C
RBM12	RNA Binding Motif Protein 12	Protein Coding	37	GC20M035648	5.17616	https://www.genecards.org/cgi-bin/carddisp.pl?gene=RBM12
APC	APC Regulator Of WNT Signaling Pathway	Protein Coding	46	GC05P112707	5.17601	https://www.genecards.org/cgi-bin/carddisp.pl?gene=APC
MEFV	MEFV Innate Immuity Regulator, Pyrin	Protein Coding	42	GC16M007269	5.17504	https://www.genecards.org/cgi-bin/carddisp.pl?gene=MEFV
PHYH	Phytanoyl-CoA 2-Hydroxylase	Protein Coding	44	GC10M013277	5.17239	https://www.genecards.org/cgi-bin/carddisp.pl?gene=PHYH
CRADD	CASP2 And RIPK1 Domain Containing Adaptor With Death Domain	Protein Coding	42	GC12P093677	5.16987	https://www.genecards.org/cgi-bin/carddisp.pl?gene=CRADD
GCK	Glucokinase	Protein Coding	48	GC07M044467	5.1674	https://www.genecards.org/cgi-bin/carddisp.pl?gene=GCK
EIF4H	Eukaryotic Translation Initiation Factor 4H	Protein Coding	40	GC07P074174	5.16514	https://www.genecards.org/cgi-bin/carddisp.pl?gene=EIF4H
MLXIPL	MLX Interacting Protein Like	Protein Coding	41	GC07M073593	5.16133	https://www.genecards.org/cgi-bin/carddisp.pl?gene=MLXIPL
PRRT2	Proline Rich Transmembrane Protein 2	Protein Coding	38	GC16P029811	5.16027	https://www.genecards.org/cgi-bin/carddisp.pl?gene=PRRT2
YY1	YY1 Transcription Factor	Protein Coding	46	GC14P100238	5.1572	https://www.genecards.org/cgi-bin/carddisp.pl?gene=YY1
BCL7B	BAF Chromatin Remodeling Complex Subunit BCL7B	Protein Coding	37	GC07M073536	5.15685	https://www.genecards.org/cgi-bin/carddisp.pl?gene=BCL7B
GFM1	G Elongation Factor Mitochondrial 1	Protein Coding	44	GC03P158644	5.15485	https://www.genecards.org/cgi-bin/carddisp.pl?gene=GFM1
ATP6AP2	ATPase H+ Transporting Accessory Protein 2	Protein Coding	43	GC0XP040582	5.15417	https://www.genecards.org/cgi-bin/carddisp.pl?gene=ATP6AP2
FLVCR2	FLVCR Heme Transporter 2	Protein Coding	40	GC14P075578	5.15164	https://www.genecards.org/cgi-bin/carddisp.pl?gene=FLVCR2
ATG5	Autophagy Related 5	Protein Coding	42	GC06M106045	5.15074	https://www.genecards.org/cgi-bin/carddisp.pl?gene=ATG5
RPS6KA3	Ribosomal Protein S6 Kinase A3	Protein Coding	50	GC0XM020149	5.14913	https://www.genecards.org/cgi-bin/carddisp.pl?gene=RPS6KA3
MS3	Multiple Sclerosis, Susceptibility To, 3	Genetic Locus	1	GC05U901076	5.14583	https://www.genecards.org/cgi-bin/carddisp.pl?gene=MS3
CPT1C	Carnitine Palmitoyltransferase 1C	Protein Coding	41	GC19P049690	5.13772	https://www.genecards.org/cgi-bin/carddisp.pl?gene=CPT1C
SGPL1	Sphingosine-1-Phosphate Lyase 1	Protein Coding	45	GC10P070815	5.13017	https://www.genecards.org/cgi-bin/carddisp.pl?gene=SGPL1
GFM2	GTP Dependent Ribosome Recycling Factor Mitochondrial 2	Protein Coding	40	GC05M074721	5.12973	https://www.genecards.org/cgi-bin/carddisp.pl?gene=GFM2
CXCL10	C-X-C Motif Chemokine Ligand 10	Protein Coding	42	GC04M076021	5.12928	https://www.genecards.org/cgi-bin/carddisp.pl?gene=CXCL10
EIF4G1	Eukaryotic Translation Initiation Factor 4 Gamma 1	Protein Coding	45	GC03P184314	5.12459	https://www.genecards.org/cgi-bin/carddisp.pl?gene=EIF4G1
DCDC2	Doublecortin Domain Containing 2	Protein Coding	38	GC06M024171	5.12432	https://www.genecards.org/cgi-bin/carddisp.pl?gene=DCDC2
COX5A	Cytochrome C Oxidase Subunit 5A	Protein Coding	42	GC15M074919	5.12409	https://www.genecards.org/cgi-bin/carddisp.pl?gene=COX5A
F12	Coagulation Factor XII	Protein Coding	48	GC05M177402	5.12372	https://www.genecards.org/cgi-bin/carddisp.pl?gene=F12
FOS	Fos Proto-Oncogene, AP-1 Transcription Factor Subunit	Protein Coding	49	GC14P075278	5.12212	https://www.genecards.org/cgi-bin/carddisp.pl?gene=FOS
GNAQ	G Protein Subunit Alpha Q	Protein Coding	48	GC09M077716	5.11859	https://www.genecards.org/cgi-bin/carddisp.pl?gene=GNAQ
MMP3	Matrix Metallopeptidase 3	Protein Coding	48	GC11M102835	5.11782	https://www.genecards.org/cgi-bin/carddisp.pl?gene=MMP3
CTNNA2	Catenin Alpha 2	Protein Coding	41	GC02P079185	5.11652	https://www.genecards.org/cgi-bin/carddisp.pl?gene=CTNNA2
BAAT	Bile Acid-CoA:Amino Acid N-Acyltransferase	Protein Coding	42	GC09M101354	5.10994	https://www.genecards.org/cgi-bin/carddisp.pl?gene=BAAT
NDUFV2	NADH:Ubiquinone Oxidoreductase Core Subunit V2	Protein Coding	42	GC18P009092	5.10879	https://www.genecards.org/cgi-bin/carddisp.pl?gene=NDUFV2
DNAH5	Dynein Axonemal Heavy Chain 5	Protein Coding	40	GC05M013693	5.10465	https://www.genecards.org/cgi-bin/carddisp.pl?gene=DNAH5
ACOX1	Acyl-CoA Oxidase 1	Protein Coding	44	GC17M075941	5.10321	https://www.genecards.org/cgi-bin/carddisp.pl?gene=ACOX1
NFKB1	Nuclear Factor Kappa B Subunit 1	Protein Coding	49	GC04P102501	5.10223	https://www.genecards.org/cgi-bin/carddisp.pl?gene=NFKB1
SLC19A2	Solute Carrier Family 19 Member 2	Protein Coding	44	GC01M169463	5.10083	https://www.genecards.org/cgi-bin/carddisp.pl?gene=SLC19A2
CALCA	Calcitonin Related Polypeptide Alpha	Protein Coding	42	GC11M014945	5.09825	https://www.genecards.org/cgi-bin/carddisp.pl?gene=CALCA
GSTM1	Glutathione S-Transferase Mu 1	Protein Coding	40	GC01P109687	5.09681	https://www.genecards.org/cgi-bin/carddisp.pl?gene=GSTM1
IL2RA	Interleukin 2 Receptor Subunit Alpha	Protein Coding	48	GC10M006010	5.09125	https://www.genecards.org/cgi-bin/carddisp.pl?gene=IL2RA
WDR11	WD Repeat Domain 11	Protein Coding	38	GC10P120851	5.09076	https://www.genecards.org/cgi-bin/carddisp.pl?gene=WDR11
PAX3	Paired Box 3	Protein Coding	45	GC02M222199	5.08666	https://www.genecards.org/cgi-bin/carddisp.pl?gene=PAX3
RETREG1	Reticulophagy Regulator 1	Protein Coding	30	GC05M016472	5.08627	https://www.genecards.org/cgi-bin/carddisp.pl?gene=RETREG1
CARS1	Cysteinyl-TRNA Synthetase 1	Protein Coding	34	GC11M003000	5.08492	https://www.genecards.org/cgi-bin/carddisp.pl?gene=CARS1
CWF19L1	CWF19 Like Cell Cycle Control Factor 1	Protein Coding	38	GC10M100232	5.08478	https://www.genecards.org/cgi-bin/carddisp.pl?gene=CWF19L1
GGT1	Gamma-Glutamyltransferase 1	Protein Coding	48	GC22P024583	5.08047	https://www.genecards.org/cgi-bin/carddisp.pl?gene=GGT1
MTO1	Mitochondrial TRNA Translation Optimization 1	Protein Coding	41	GC06P073461	5.07934	https://www.genecards.org/cgi-bin/carddisp.pl?gene=MTO1
CHRNA2	Cholinergic Receptor Nicotinic Alpha 2 Subunit	Protein Coding	46	GC08M027459	5.07362	https://www.genecards.org/cgi-bin/carddisp.pl?gene=CHRNA2
MIR125A	MicroRNA 125a	RNA Gene	22	GC19P067235	5.07269	https://www.genecards.org/cgi-bin/carddisp.pl?gene=MIR125A
ADM	Adrenomedullin	Protein Coding	43	GC11P010304	5.07125	https://www.genecards.org/cgi-bin/carddisp.pl?gene=ADM
MDH1	Malate Dehydrogenase 1	Protein Coding	44	GC02P063557	5.06927	https://www.genecards.org/cgi-bin/carddisp.pl?gene=MDH1
CPT2	Carnitine Palmitoyltransferase 2	Protein Coding	48	GC01P053196	5.06314	https://www.genecards.org/cgi-bin/carddisp.pl?gene=CPT2
USH2A-AS2	USH2A Antisense RNA 2	RNA Gene	10	GC01P216073	5.06243	https://www.genecards.org/cgi-bin/carddisp.pl?gene=USH2A-AS2
ANO10	Anoctamin 10	Protein Coding	39	GC03M043355	5.05539	https://www.genecards.org/cgi-bin/carddisp.pl?gene=ANO10
PER2	Period Circadian Regulator 2	Protein Coding	42	GC02M238244	5.05454	https://www.genecards.org/cgi-bin/carddisp.pl?gene=PER2
FUZ	Fuzzy Planar Cell Polarity Protein	Protein Coding	38	GC19M049806	5.0542	https://www.genecards.org/cgi-bin/carddisp.pl?gene=FUZ
MMP1	Matrix Metallopeptidase 1	Protein Coding	49	GC11M102810	5.05379	https://www.genecards.org/cgi-bin/carddisp.pl?gene=MMP1
TECPR2	Tectonin Beta-Propeller Repeat Containing 2	Protein Coding	34	GC14P102362	5.05236	https://www.genecards.org/cgi-bin/carddisp.pl?gene=TECPR2
UGT1A9	UDP Glucuronosyltransferase Family 1 Member A9	Protein Coding	44	GC02P233671	5.04092	https://www.genecards.org/cgi-bin/carddisp.pl?gene=UGT1A9
TPH2	Tryptophan Hydroxylase 2	Protein Coding	45	GC12P071938	5.0397	https://www.genecards.org/cgi-bin/carddisp.pl?gene=TPH2
METTL27	Methyltransferase Like 27	Protein Coding	26	GC07M073977	5.03869	https://www.genecards.org/cgi-bin/carddisp.pl?gene=METTL27
SPG36	Spastic Paraplegia 36 (Autosomal Dominant)	Genetic Locus	3	GC12U900751	5.03763	https://www.genecards.org/cgi-bin/carddisp.pl?gene=SPG36
TMEM67	Transmembrane Protein 67	Protein Coding	37	GC08P093754	5.0373	https://www.genecards.org/cgi-bin/carddisp.pl?gene=TMEM67
TRAK1	Trafficking Kinesin Protein 1	Protein Coding	40	GC03P042017	5.03551	https://www.genecards.org/cgi-bin/carddisp.pl?gene=TRAK1
HFE-AS1	HFE Antisense RNA 1	RNA Gene	9	GC06M026085	5.03176	https://www.genecards.org/cgi-bin/carddisp.pl?gene=HFE-AS1
IDE	Insulin Degrading Enzyme	Protein Coding	46	GC10M092451	5.02976	https://www.genecards.org/cgi-bin/carddisp.pl?gene=IDE
DNMT3A	DNA Methyltransferase 3 Alpha	Protein Coding	49	GC02M025228	5.02857	https://www.genecards.org/cgi-bin/carddisp.pl?gene=DNMT3A
CTSB	Cathepsin B	Protein Coding	50	GC08M011842	5.02189	https://www.genecards.org/cgi-bin/carddisp.pl?gene=CTSB
IREB2	Iron Responsive Element Binding Protein 2	Protein Coding	43	GC15P078437	5.01887	https://www.genecards.org/cgi-bin/carddisp.pl?gene=IREB2
CRAT	Carnitine O-Acetyltransferase	Protein Coding	44	GC09M129094	5.01226	https://www.genecards.org/cgi-bin/carddisp.pl?gene=CRAT
EML1	EMAP Like 1	Protein Coding	39	GC14P099737	5.01125	https://www.genecards.org/cgi-bin/carddisp.pl?gene=EML1
DNAJC3	DnaJ Heat Shock Protein Family (Hsp40) Member C3	Protein Coding	39	GC13P095677	5.00809	https://www.genecards.org/cgi-bin/carddisp.pl?gene=DNAJC3
GRM1	Glutamate Metabotropic Receptor 1	Protein Coding	49	GC06P145973	5.00234	https://www.genecards.org/cgi-bin/carddisp.pl?gene=GRM1
DLL1	Delta Like Canonical Notch Ligand 1	Protein Coding	44	GC06M170282	5.00196	https://www.genecards.org/cgi-bin/carddisp.pl?gene=DLL1
PLEKHG4	Pleckstrin Homology And RhoGEF Domain Containing G4	Protein Coding	41	GC16P067277	4.9995	https://www.genecards.org/cgi-bin/carddisp.pl?gene=PLEKHG4
GOT2	Glutamic-Oxaloacetic Transaminase 2	Protein Coding	45	GC16M058707	4.99889	https://www.genecards.org/cgi-bin/carddisp.pl?gene=GOT2
LONP1	Lon Peptidase 1, Mitochondrial	Protein Coding	45	GC19M005691	4.99714	https://www.genecards.org/cgi-bin/carddisp.pl?gene=LONP1
RPGR	Retinitis Pigmentosa GTPase Regulator	Protein Coding	40	GC0XM038269	4.9962	https://www.genecards.org/cgi-bin/carddisp.pl?gene=RPGR
LGI1	Leucine Rich Glioma Inactivated 1	Protein Coding	42	GC10P093757	4.99423	https://www.genecards.org/cgi-bin/carddisp.pl?gene=LGI1
B3GALNT2	Beta-1,3-N-Acetylgalactosaminyltransferase 2	Protein Coding	40	GC01M235440	4.99149	https://www.genecards.org/cgi-bin/carddisp.pl?gene=B3GALNT2
DNAAF4	Dynein Axonemal Assembly Factor 4	Protein Coding	30	GC15M090886	4.98778	https://www.genecards.org/cgi-bin/carddisp.pl?gene=DNAAF4
PLCB1	Phospholipase C Beta 1	Protein Coding	46	GC20P008061	4.98722	https://www.genecards.org/cgi-bin/carddisp.pl?gene=PLCB1
CDK19	Cyclin Dependent Kinase 19	Protein Coding	43	GC06M110609	4.98374	https://www.genecards.org/cgi-bin/carddisp.pl?gene=CDK19
ABL1	ABL Proto-Oncogene 1, Non-Receptor Tyrosine Kinase	Protein Coding	50	GC09P130713	4.9804	https://www.genecards.org/cgi-bin/carddisp.pl?gene=ABL1
CRB1	Crumbs Cell Polarity Complex Component 1	Protein Coding	43	GC01P197170	4.97946	https://www.genecards.org/cgi-bin/carddisp.pl?gene=CRB1
LMNB2	Lamin B2	Protein Coding	42	GC19M005364	4.97694	https://www.genecards.org/cgi-bin/carddisp.pl?gene=LMNB2
TMEM199	Transmembrane Protein 199	Protein Coding	34	GC17P054885	4.97673	https://www.genecards.org/cgi-bin/carddisp.pl?gene=TMEM199
SPTBN1	Spectrin Beta, Non-Erythrocytic 1	Protein Coding	44	GC02P054456	4.97669	https://www.genecards.org/cgi-bin/carddisp.pl?gene=SPTBN1
GPX1	Glutathione Peroxidase 1	Protein Coding	45	GC03M051185	4.97381	https://www.genecards.org/cgi-bin/carddisp.pl?gene=GPX1
ZDHHC24	Zinc Finger DHHC-Type Containing 24	Protein Coding	33	GC11M089860	4.97311	https://www.genecards.org/cgi-bin/carddisp.pl?gene=ZDHHC24
GLE1	GLE1 RNA Export Mediator	Protein Coding	40	GC09P128504	4.9724	https://www.genecards.org/cgi-bin/carddisp.pl?gene=GLE1
LGALS3	Galectin 3	Protein Coding	43	GC14P055124	4.97012	https://www.genecards.org/cgi-bin/carddisp.pl?gene=LGALS3
GABRA5	Gamma-Aminobutyric Acid Type A Receptor Subunit Alpha5	Protein Coding	46	GC15P026866	4.9697	https://www.genecards.org/cgi-bin/carddisp.pl?gene=GABRA5
SEC61A1	SEC61 Translocon Subunit Alpha 1	Protein Coding	41	GC03P128051	4.96767	https://www.genecards.org/cgi-bin/carddisp.pl?gene=SEC61A1
ADORA1	Adenosine A1 Receptor	Protein Coding	45	GC01P203090	4.9657	https://www.genecards.org/cgi-bin/carddisp.pl?gene=ADORA1
MBP	Myelin Basic Protein	Protein Coding	44	GC18M076978	4.96524	https://www.genecards.org/cgi-bin/carddisp.pl?gene=MBP
LARGE1	LARGE Xylosyl- And Glucuronyltransferase 1	Protein Coding	32	GC22M057272	4.96517	https://www.genecards.org/cgi-bin/carddisp.pl?gene=LARGE1
PROK2	Prokineticin 2	Protein Coding	42	GC03M071771	4.95974	https://www.genecards.org/cgi-bin/carddisp.pl?gene=PROK2
VIM	Vimentin	Protein Coding	48	GC10P017227	4.95793	https://www.genecards.org/cgi-bin/carddisp.pl?gene=VIM
TRAF7	TNF Receptor Associated Factor 7	Protein Coding	41	GC16P011702	4.95293	https://www.genecards.org/cgi-bin/carddisp.pl?gene=TRAF7
MECR	Mitochondrial Trans-2-Enoyl-CoA Reductase	Protein Coding	42	GC01M029167	4.95013	https://www.genecards.org/cgi-bin/carddisp.pl?gene=MECR
GANAB	Glucosidase II Alpha Subunit	Protein Coding	45	GC11M089627	4.94951	https://www.genecards.org/cgi-bin/carddisp.pl?gene=GANAB
MT-TA	Mitochondrially Encoded TRNA-Ala (GCN)	RNA Gene	12	GCMTM005589	4.94657	https://www.genecards.org/cgi-bin/carddisp.pl?gene=MT-TA
PDE4A	Phosphodiesterase 4A	Protein Coding	44	GC19P010416	4.94656	https://www.genecards.org/cgi-bin/carddisp.pl?gene=PDE4A
DNM2	Dynamin 2	Protein Coding	48	GC19P010718	4.94596	https://www.genecards.org/cgi-bin/carddisp.pl?gene=DNM2
GTF3C2-AS2	GTF3C2 Antisense RNA 2	RNA Gene	12	GC02P027353	4.94338	https://www.genecards.org/cgi-bin/carddisp.pl?gene=GTF3C2-AS2
BGLAP	Bone Gamma-Carboxyglutamate Protein	Protein Coding	38	GC01P156242	4.9427	https://www.genecards.org/cgi-bin/carddisp.pl?gene=BGLAP
NPAP1	Nuclear Pore Associated Protein 1	Protein Coding	27	GC15P024675	4.94031	https://www.genecards.org/cgi-bin/carddisp.pl?gene=NPAP1
LIMS2	LIM Zinc Finger Domain Containing 2	Protein Coding	40	GC02M127638	4.93975	https://www.genecards.org/cgi-bin/carddisp.pl?gene=LIMS2
NDUFA9	NADH:Ubiquinone Oxidoreductase Subunit A9	Protein Coding	42	GC12P004649	4.9381	https://www.genecards.org/cgi-bin/carddisp.pl?gene=NDUFA9
WDR62	WD Repeat Domain 62	Protein Coding	37	GC19P036054	4.93431	https://www.genecards.org/cgi-bin/carddisp.pl?gene=WDR62
SIX3	SIX Homeobox 3	Protein Coding	42	GC02P044941	4.92585	https://www.genecards.org/cgi-bin/carddisp.pl?gene=SIX3
SLC33A1	Solute Carrier Family 33 Member 1	Protein Coding	41	GC03M155821	4.92497	https://www.genecards.org/cgi-bin/carddisp.pl?gene=SLC33A1
MT-RNR1	Mitochondrially Encoded 12S RRNA	RNA Gene	17	GCMTP000642	4.92113	https://www.genecards.org/cgi-bin/carddisp.pl?gene=MT-RNR1
DSE	Dermatan Sulfate Epimerase	Protein Coding	40	GC06P116255	4.92042	https://www.genecards.org/cgi-bin/carddisp.pl?gene=DSE
LMX1B	LIM Homeobox Transcription Factor 1 Beta	Protein Coding	43	GC09P126614	4.9165	https://www.genecards.org/cgi-bin/carddisp.pl?gene=LMX1B
FAH	Fumarylacetoacetate Hydrolase	Protein Coding	45	GC15P080152	4.91526	https://www.genecards.org/cgi-bin/carddisp.pl?gene=FAH
GDF1	Growth Differentiation Factor 1	Protein Coding	36	GC19M018843	4.91398	https://www.genecards.org/cgi-bin/carddisp.pl?gene=GDF1
DPP4	Dipeptidyl Peptidase 4	Protein Coding	48	GC02M161992	4.91151	https://www.genecards.org/cgi-bin/carddisp.pl?gene=DPP4
GHRH	Growth Hormone Releasing Hormone	Protein Coding	37	GC20M037251	4.90984	https://www.genecards.org/cgi-bin/carddisp.pl?gene=GHRH
RELA	RELA Proto-Oncogene, NF-KB Subunit	Protein Coding	49	GC11M065653	4.90702	https://www.genecards.org/cgi-bin/carddisp.pl?gene=RELA
COX8A	Cytochrome C Oxidase Subunit 8A	Protein Coding	39	GC11P064049	4.90689	https://www.genecards.org/cgi-bin/carddisp.pl?gene=COX8A
IRF5	Interferon Regulatory Factor 5	Protein Coding	45	GC07P128937	4.90672	https://www.genecards.org/cgi-bin/carddisp.pl?gene=IRF5
PDE8B	Phosphodiesterase 8B	Protein Coding	45	GC05P077180	4.90545	https://www.genecards.org/cgi-bin/carddisp.pl?gene=PDE8B
COL4A2	Collagen Type IV Alpha 2 Chain	Protein Coding	44	GC13P110305	4.90088	https://www.genecards.org/cgi-bin/carddisp.pl?gene=COL4A2
AIP	Aryl Hydrocarbon Receptor Interacting Protein	Protein Coding	42	GC11P067468	4.90043	https://www.genecards.org/cgi-bin/carddisp.pl?gene=AIP
COX15	Cytochrome C Oxidase Assembly Homolog COX15	Protein Coding	41	GC10M099696	4.8993	https://www.genecards.org/cgi-bin/carddisp.pl?gene=COX15
CDH2	Cadherin 2	Protein Coding	50	GC18M027950	4.89783	https://www.genecards.org/cgi-bin/carddisp.pl?gene=CDH2
SGCB	Sarcoglycan Beta	Protein Coding	38	GC04M052019	4.89598	https://www.genecards.org/cgi-bin/carddisp.pl?gene=SGCB
VSNL1	Visinin Like 1	Protein Coding	40	GC02P017539	4.89581	https://www.genecards.org/cgi-bin/carddisp.pl?gene=VSNL1
ZNF592	Zinc Finger Protein 592	Protein Coding	36	GC15P118024	4.89147	https://www.genecards.org/cgi-bin/carddisp.pl?gene=ZNF592
SPTLC2	Serine Palmitoyltransferase Long Chain Base Subunit 2	Protein Coding	46	GC14M077505	4.89108	https://www.genecards.org/cgi-bin/carddisp.pl?gene=SPTLC2
MKS1	MKS Transition Zone Complex Subunit 1	Protein Coding	39	GC17M058205	4.88918	https://www.genecards.org/cgi-bin/carddisp.pl?gene=MKS1
CD79A	CD79a Molecule	Protein Coding	45	GC19P041877	4.88898	https://www.genecards.org/cgi-bin/carddisp.pl?gene=CD79A
FSHR	Follicle Stimulating Hormone Receptor	Protein Coding	46	GC02M048962	4.88486	https://www.genecards.org/cgi-bin/carddisp.pl?gene=FSHR
MEN1	Menin 1	Protein Coding	44	GC11M064803	4.88315	https://www.genecards.org/cgi-bin/carddisp.pl?gene=MEN1
CLCN2	Chloride Voltage-Gated Channel 2	Protein Coding	45	GC03M184346	4.88305	https://www.genecards.org/cgi-bin/carddisp.pl?gene=CLCN2
SGSH	N-Sulfoglucosamine Sulfohydrolase	Protein Coding	44	GC17M080206	4.88163	https://www.genecards.org/cgi-bin/carddisp.pl?gene=SGSH
HDAC4	Histone Deacetylase 4	Protein Coding	49	GC02M239048	4.88152	https://www.genecards.org/cgi-bin/carddisp.pl?gene=HDAC4
SCO1	Synthesis Of Cytochrome C Oxidase 1	Protein Coding	45	GC17M010672	4.88116	https://www.genecards.org/cgi-bin/carddisp.pl?gene=SCO1
PCSK1	Proprotein Convertase Subtilisin/Kexin Type 1	Protein Coding	48	GC05M096391	4.88035	https://www.genecards.org/cgi-bin/carddisp.pl?gene=PCSK1
DNAH8	Dynein Axonemal Heavy Chain 8	Protein Coding	37	GC06P083874	4.87912	https://www.genecards.org/cgi-bin/carddisp.pl?gene=DNAH8
PCSK9	Proprotein Convertase Subtilisin/Kexin Type 9	Protein Coding	49	GC01P055039	4.87862	https://www.genecards.org/cgi-bin/carddisp.pl?gene=PCSK9
USH1K	Usher Syndrome 1K (Autosomal Recessive)	Genetic Locus	3	GC10U901639	4.87828	https://www.genecards.org/cgi-bin/carddisp.pl?gene=USH1K
SPG14	Spastic Paraplegia 14 (Autosomal Recessive)	Genetic Locus	3	GC03U990178	4.87809	https://www.genecards.org/cgi-bin/carddisp.pl?gene=SPG14
SPG25	Spastic Paraplegia 25 (Autosomal Recessive, With Disc Herniation)	Genetic Locus	3	GC06U900091	4.87809	https://www.genecards.org/cgi-bin/carddisp.pl?gene=SPG25
SPG32	Spastic Paraplegia 32 (Autosomal Recessive)	Genetic Locus	3	GC14U900607	4.87809	https://www.genecards.org/cgi-bin/carddisp.pl?gene=SPG32
F8	Coagulation Factor VIII	Protein Coding	45	GC0XM154835	4.87415	https://www.genecards.org/cgi-bin/carddisp.pl?gene=F8
NOP56	NOP56 Ribonucleoprotein	Protein Coding	42	GC20P004223	4.87223	https://www.genecards.org/cgi-bin/carddisp.pl?gene=NOP56
SLC25A22	Solute Carrier Family 25 Member 22	Protein Coding	39	GC11M003220	4.87166	https://www.genecards.org/cgi-bin/carddisp.pl?gene=SLC25A22
CHD8	Chromodomain Helicase DNA Binding Protein 8	Protein Coding	40	GC14M021385	4.8699	https://www.genecards.org/cgi-bin/carddisp.pl?gene=CHD8
ATP6AP1	ATPase H+ Transporting Accessory Protein 1	Protein Coding	42	GC0XP154428	4.8692	https://www.genecards.org/cgi-bin/carddisp.pl?gene=ATP6AP1
ACTG2	Actin Gamma 2, Smooth Muscle	Protein Coding	44	GC02P073892	4.86575	https://www.genecards.org/cgi-bin/carddisp.pl?gene=ACTG2
IARS1	Isoleucyl-TRNA Synthetase 1	Protein Coding	35	GC09M094184	4.86553	https://www.genecards.org/cgi-bin/carddisp.pl?gene=IARS1
TBL2	Transducin Beta Like 2	Protein Coding	39	GC07M073579	4.86448	https://www.genecards.org/cgi-bin/carddisp.pl?gene=TBL2
NDUFC2	NADH:Ubiquinone Oxidoreductase Subunit C2	Protein Coding	40	GC11M078068	4.86358	https://www.genecards.org/cgi-bin/carddisp.pl?gene=NDUFC2
LRPPRC	Leucine Rich Pentatricopeptide Repeat Containing	Protein Coding	42	GC02M043886	4.86357	https://www.genecards.org/cgi-bin/carddisp.pl?gene=LRPPRC
RAB11A	RAB11A, Member RAS Oncogene Family	Protein Coding	45	GC15P117536	4.86218	https://www.genecards.org/cgi-bin/carddisp.pl?gene=RAB11A
CFHR4	Complement Factor H Related 4	Protein Coding	36	GC01P196888	4.86204	https://www.genecards.org/cgi-bin/carddisp.pl?gene=CFHR4
PRICKLE2-AS1	PRICKLE2 Antisense RNA 1	RNA Gene	14	GC03P064085	4.86204	https://www.genecards.org/cgi-bin/carddisp.pl?gene=PRICKLE2-AS1
PPP3CA	Protein Phosphatase 3 Catalytic Subunit Alpha	Protein Coding	50	GC04M101024	4.86124	https://www.genecards.org/cgi-bin/carddisp.pl?gene=PPP3CA
ADSL	Adenylosuccinate Lyase	Protein Coding	46	GC22P040346	4.85993	https://www.genecards.org/cgi-bin/carddisp.pl?gene=ADSL
FGD1	FYVE, RhoGEF And PH Domain Containing 1	Protein Coding	40	GC0XM054488	4.85911	https://www.genecards.org/cgi-bin/carddisp.pl?gene=FGD1
G6PD	Glucose-6-Phosphate Dehydrogenase	Protein Coding	48	GC0XM154551	4.85683	https://www.genecards.org/cgi-bin/carddisp.pl?gene=G6PD
P2RY12	Purinergic Receptor P2Y12	Protein Coding	46	GC03M151336	4.85405	https://www.genecards.org/cgi-bin/carddisp.pl?gene=P2RY12
HSP90AA1	Heat Shock Protein 90 Alpha Family Class A Member 1	Protein Coding	46	GC14M102080	4.85324	https://www.genecards.org/cgi-bin/carddisp.pl?gene=HSP90AA1
MIF	Macrophage Migration Inhibitory Factor	Protein Coding	46	GC22P023894	4.85238	https://www.genecards.org/cgi-bin/carddisp.pl?gene=MIF
RAPGEF2	Rap Guanine Nucleotide Exchange Factor 2	Protein Coding	40	GC04P159106	4.84564	https://www.genecards.org/cgi-bin/carddisp.pl?gene=RAPGEF2
CACNA2D2	Calcium Voltage-Gated Channel Auxiliary Subunit Alpha2delta 2	Protein Coding	41	GC03M051262	4.8413	https://www.genecards.org/cgi-bin/carddisp.pl?gene=CACNA2D2
CALB1	Calbindin 1	Protein Coding	41	GC08M090058	4.84058	https://www.genecards.org/cgi-bin/carddisp.pl?gene=CALB1
MBL2	Mannose Binding Lectin 2	Protein Coding	45	GC10M052760	4.83798	https://www.genecards.org/cgi-bin/carddisp.pl?gene=MBL2
UQCRC2	Ubiquinol-Cytochrome C Reductase Core Protein 2	Protein Coding	45	GC16P022240	4.83726	https://www.genecards.org/cgi-bin/carddisp.pl?gene=UQCRC2
CAPN15	Calpain 15	Protein Coding	34	GC16P000527	4.83659	https://www.genecards.org/cgi-bin/carddisp.pl?gene=CAPN15
SFTA3	Surfactant Associated 3	RNA Gene	30	GC14M036474	4.8344	https://www.genecards.org/cgi-bin/carddisp.pl?gene=SFTA3
TRH	Thyrotropin Releasing Hormone	Protein Coding	41	GC03P129974	4.83169	https://www.genecards.org/cgi-bin/carddisp.pl?gene=TRH
BICD2	BICD Cargo Adaptor 2	Protein Coding	40	GC09M092711	4.83152	https://www.genecards.org/cgi-bin/carddisp.pl?gene=BICD2
SLCO1B1	Solute Carrier Organic Anion Transporter Family Member 1B1	Protein Coding	46	GC12P021653	4.82939	https://www.genecards.org/cgi-bin/carddisp.pl?gene=SLCO1B1
TNFRSF13B	TNF Receptor Superfamily Member 13B	Protein Coding	44	GC17M016929	4.82667	https://www.genecards.org/cgi-bin/carddisp.pl?gene=TNFRSF13B
IRS1	Insulin Receptor Substrate 1	Protein Coding	45	GC02M226731	4.82142	https://www.genecards.org/cgi-bin/carddisp.pl?gene=IRS1
GSR	Glutathione-Disulfide Reductase	Protein Coding	48	GC08M030678	4.82077	https://www.genecards.org/cgi-bin/carddisp.pl?gene=GSR
ITGA2B	Integrin Subunit Alpha 2b	Protein Coding	49	GC17M044926	4.81642	https://www.genecards.org/cgi-bin/carddisp.pl?gene=ITGA2B
PTPRC	Protein Tyrosine Phosphatase Receptor Type C	Protein Coding	49	GC01P198607	4.81612	https://www.genecards.org/cgi-bin/carddisp.pl?gene=PTPRC
FBXL4	F-Box And Leucine Rich Repeat Protein 4	Protein Coding	38	GC06M098868	4.81514	https://www.genecards.org/cgi-bin/carddisp.pl?gene=FBXL4
CISD2	CDGSH Iron Sulfur Domain 2	Protein Coding	40	GC04P102868	4.81336	https://www.genecards.org/cgi-bin/carddisp.pl?gene=CISD2
CDH23-AS1	CDH23 Antisense RNA 1	RNA Gene	14	GC10M071508	4.81299	https://www.genecards.org/cgi-bin/carddisp.pl?gene=CDH23-AS1
ATXN8	Ataxin 8	Protein Coding	16	GC13U900338	4.80945	https://www.genecards.org/cgi-bin/carddisp.pl?gene=ATXN8
CPLX1	Complexin 1	Protein Coding	41	GC04M000784	4.80352	https://www.genecards.org/cgi-bin/carddisp.pl?gene=CPLX1
GNE	Glucosamine (UDP-N-Acetyl)-2-Epimerase/N-Acetylmannosamine Kinase	Protein Coding	42	GC09M036214	4.80199	https://www.genecards.org/cgi-bin/carddisp.pl?gene=GNE
HNMT	Histamine N-Methyltransferase	Protein Coding	43	GC02P137964	4.7942	https://www.genecards.org/cgi-bin/carddisp.pl?gene=HNMT
TNFRSF11B	TNF Receptor Superfamily Member 11b	Protein Coding	46	GC08M118923	4.78582	https://www.genecards.org/cgi-bin/carddisp.pl?gene=TNFRSF11B
PRF1	Perforin 1	Protein Coding	44	GC10M070597	4.78138	https://www.genecards.org/cgi-bin/carddisp.pl?gene=PRF1
GUCY1A1	Guanylate Cyclase 1 Soluble Subunit Alpha 1	Protein Coding	35	GC04P155667	4.77733	https://www.genecards.org/cgi-bin/carddisp.pl?gene=GUCY1A1
NDUFB9	NADH:Ubiquinone Oxidoreductase Subunit B9	Protein Coding	43	GC08P124539	4.77591	https://www.genecards.org/cgi-bin/carddisp.pl?gene=NDUFB9
RFC2	Replication Factor C Subunit 2	Protein Coding	43	GC07M074231	4.76709	https://www.genecards.org/cgi-bin/carddisp.pl?gene=RFC2
EMD	Emerin	Protein Coding	42	GC0XP154379	4.76548	https://www.genecards.org/cgi-bin/carddisp.pl?gene=EMD
NBEAL2	Neurobeachin Like 2	Protein Coding	41	GC03P046979	4.76456	https://www.genecards.org/cgi-bin/carddisp.pl?gene=NBEAL2
ASIC4-AS1	ASIC4 Antisense RNA 1	RNA Gene	11	GC02M219483	4.76356	https://www.genecards.org/cgi-bin/carddisp.pl?gene=ASIC4-AS1
TPO	Thyroid Peroxidase	Protein Coding	47	GC02P001374	4.76237	https://www.genecards.org/cgi-bin/carddisp.pl?gene=TPO
MMUT	Methylmalonyl-CoA Mutase	Protein Coding	34	GC06M049430	4.75622	https://www.genecards.org/cgi-bin/carddisp.pl?gene=MMUT
ZNF804A	Zinc Finger Protein 804A	Protein Coding	35	GC02P184598	4.7557	https://www.genecards.org/cgi-bin/carddisp.pl?gene=ZNF804A
PGAP1	Post-GPI Attachment To Proteins Inositol Deacylase 1	Protein Coding	40	GC02M196833	4.75549	https://www.genecards.org/cgi-bin/carddisp.pl?gene=PGAP1
DPYD	Dihydropyrimidine Dehydrogenase	Protein Coding	50	GC01M097015	4.75526	https://www.genecards.org/cgi-bin/carddisp.pl?gene=DPYD
TALDO1	Transaldolase 1	Protein Coding	45	GC11P001784	4.75047	https://www.genecards.org/cgi-bin/carddisp.pl?gene=TALDO1
SUOX	Sulfite Oxidase	Protein Coding	44	GC12P055997	4.74887	https://www.genecards.org/cgi-bin/carddisp.pl?gene=SUOX
HSPA5	Heat Shock Protein Family A (Hsp70) Member 5	Protein Coding	46	GC09M125234	4.7487	https://www.genecards.org/cgi-bin/carddisp.pl?gene=HSPA5
MYD88	MYD88 Innate Immune Signal Transduction Adaptor	Protein Coding	48	GC03P038139	4.73397	https://www.genecards.org/cgi-bin/carddisp.pl?gene=MYD88
ANKK1	Ankyrin Repeat And Kinase Domain Containing 1	Protein Coding	38	GC11P113387	4.73219	https://www.genecards.org/cgi-bin/carddisp.pl?gene=ANKK1
EGF	Epidermal Growth Factor	Protein Coding	49	GC04P109912	4.72514	https://www.genecards.org/cgi-bin/carddisp.pl?gene=EGF
SCN1A-AS1	SCN1A And SCN9A Antisense RNA 1	RNA Gene	13	GC02P165959	4.72507	https://www.genecards.org/cgi-bin/carddisp.pl?gene=SCN1A-AS1
HSPA1A	Heat Shock Protein Family A (Hsp70) Member 1A	Protein Coding	44	GC06P083713	4.7218	https://www.genecards.org/cgi-bin/carddisp.pl?gene=HSPA1A
SLC1A1	Solute Carrier Family 1 Member 1	Protein Coding	47	GC09P004490	4.72089	https://www.genecards.org/cgi-bin/carddisp.pl?gene=SLC1A1
PAK3	P21 (RAC1) Activated Kinase 3	Protein Coding	48	GC0XP110944	4.71207	https://www.genecards.org/cgi-bin/carddisp.pl?gene=PAK3
SEMA3A	Semaphorin 3A	Protein Coding	44	GC07M083955	4.71103	https://www.genecards.org/cgi-bin/carddisp.pl?gene=SEMA3A
HRH3	Histamine Receptor H3	Protein Coding	41	GC20M062214	4.71072	https://www.genecards.org/cgi-bin/carddisp.pl?gene=HRH3
MYORG	Myogenesis Regulating Glycosidase (Putative)	Protein Coding	28	GC09M034366	4.70948	https://www.genecards.org/cgi-bin/carddisp.pl?gene=MYORG
PCNT	Pericentrin	Protein Coding	43	GC21P046324	4.70875	https://www.genecards.org/cgi-bin/carddisp.pl?gene=PCNT
SLC30A9	Solute Carrier Family 30 Member 9	Protein Coding	41	GC04P041992	4.70735	https://www.genecards.org/cgi-bin/carddisp.pl?gene=SLC30A9
LOC109461477	Dystrophia Myotonica Protein Kinase Repeat Instability Region	Biological Region	3	GC19P045770	4.70161	https://www.genecards.org/cgi-bin/carddisp.pl?gene=LOC109461477
ANK3	Ankyrin 3	Protein Coding	42	GC10M060026	4.69773	https://www.genecards.org/cgi-bin/carddisp.pl?gene=ANK3
MS4	Multiple Sclerosis, Susceptiblity To, 4	Genetic Locus	2	GC01U902297	4.69738	https://www.genecards.org/cgi-bin/carddisp.pl?gene=MS4
MS2	Multiple Sclerosis, Susceptibility To, 2	Genetic Locus	1	GC10U901150	4.69738	https://www.genecards.org/cgi-bin/carddisp.pl?gene=MS2
GAPDH	Glyceraldehyde-3-Phosphate Dehydrogenase	Protein Coding	47	GC12P021056	4.69726	https://www.genecards.org/cgi-bin/carddisp.pl?gene=GAPDH
ACTL6B	Actin Like 6B	Protein Coding	41	GC07M100643	4.6969	https://www.genecards.org/cgi-bin/carddisp.pl?gene=ACTL6B
AP3B2	Adaptor Related Protein Complex 3 Subunit Beta 2	Protein Coding	40	GC15M090523	4.69594	https://www.genecards.org/cgi-bin/carddisp.pl?gene=AP3B2
PDHX	Pyruvate Dehydrogenase Complex Component X	Protein Coding	45	GC11P034894	4.69561	https://www.genecards.org/cgi-bin/carddisp.pl?gene=PDHX
NHLRC2	NHL Repeat Containing 2	Protein Coding	36	GC10P113854	4.69273	https://www.genecards.org/cgi-bin/carddisp.pl?gene=NHLRC2
WNT4	Wnt Family Member 4	Protein Coding	45	GC01M022190	4.68617	https://www.genecards.org/cgi-bin/carddisp.pl?gene=WNT4
CYP2C19	Cytochrome P450 Family 2 Subfamily C Member 19	Protein Coding	46	GC10P094762	4.68591	https://www.genecards.org/cgi-bin/carddisp.pl?gene=CYP2C19
SLC18A3	Solute Carrier Family 18 Member A3	Protein Coding	41	GC10P049610	4.68232	https://www.genecards.org/cgi-bin/carddisp.pl?gene=SLC18A3
ADD3	Adducin 3	Protein Coding	42	GC10P109996	4.68174	https://www.genecards.org/cgi-bin/carddisp.pl?gene=ADD3
REST	RE1 Silencing Transcription Factor	Protein Coding	42	GC04P056907	4.68168	https://www.genecards.org/cgi-bin/carddisp.pl?gene=REST
ALOX12B	Arachidonate 12-Lipoxygenase, 12R Type	Protein Coding	41	GC17M010430	4.67891	https://www.genecards.org/cgi-bin/carddisp.pl?gene=ALOX12B
IL7R	Interleukin 7 Receptor	Protein Coding	44	GC05P035852	4.678	https://www.genecards.org/cgi-bin/carddisp.pl?gene=IL7R
SLC16A2	Solute Carrier Family 16 Member 2	Protein Coding	43	GC0XP074481	4.67759	https://www.genecards.org/cgi-bin/carddisp.pl?gene=SLC16A2
PTX3	Pentraxin 3	Protein Coding	41	GC03P157436	4.67553	https://www.genecards.org/cgi-bin/carddisp.pl?gene=PTX3
RPGRIP1	RPGR Interacting Protein 1	Protein Coding	38	GC14P032523	4.67536	https://www.genecards.org/cgi-bin/carddisp.pl?gene=RPGRIP1
MET	MET Proto-Oncogene, Receptor Tyrosine Kinase	Protein Coding	51	GC07P116672	4.67381	https://www.genecards.org/cgi-bin/carddisp.pl?gene=MET
UCP2	Uncoupling Protein 2	Protein Coding	44	GC11M073974	4.67114	https://www.genecards.org/cgi-bin/carddisp.pl?gene=UCP2
PRKRA	Protein Activator Of Interferon Induced Protein Kinase EIF2AK2	Protein Coding	40	GC02M178431	4.6677	https://www.genecards.org/cgi-bin/carddisp.pl?gene=PRKRA
ANGPT2	Angiopoietin 2	Protein Coding	45	GC08M006499	4.66689	https://www.genecards.org/cgi-bin/carddisp.pl?gene=ANGPT2
TAF1	TATA-Box Binding Protein Associated Factor 1	Protein Coding	44	GC0XP071366	4.66656	https://www.genecards.org/cgi-bin/carddisp.pl?gene=TAF1
ADH1C	Alcohol Dehydrogenase 1C (Class I), Gamma Polypeptide	Protein Coding	40	GC04M099336	4.66518	https://www.genecards.org/cgi-bin/carddisp.pl?gene=ADH1C
GAMT	Guanidinoacetate N-Methyltransferase	Protein Coding	44	GC19M001397	4.66475	https://www.genecards.org/cgi-bin/carddisp.pl?gene=GAMT
RAI1	Retinoic Acid Induced 1	Protein Coding	39	GC17P017722	4.66438	https://www.genecards.org/cgi-bin/carddisp.pl?gene=RAI1
EPHA4	EPH Receptor A4	Protein Coding	48	GC02M221418	4.66139	https://www.genecards.org/cgi-bin/carddisp.pl?gene=EPHA4
PRKACA	Protein Kinase CAMP-Activated Catalytic Subunit Alpha	Protein Coding	49	GC19M014497	4.66034	https://www.genecards.org/cgi-bin/carddisp.pl?gene=PRKACA
PRKCB	Protein Kinase C Beta	Protein Coding	45	GC16P024288	4.65779	https://www.genecards.org/cgi-bin/carddisp.pl?gene=PRKCB
PIK3CG	Phosphatidylinositol-4,5-Bisphosphate 3-Kinase Catalytic Subunit Gamma	Protein Coding	46	GC07P106865	4.65296	https://www.genecards.org/cgi-bin/carddisp.pl?gene=PIK3CG
CLCN6	Chloride Voltage-Gated Channel 6	Protein Coding	43	GC01P011806	4.65041	https://www.genecards.org/cgi-bin/carddisp.pl?gene=CLCN6
NOTCH2	Notch Receptor 2	Protein Coding	48	GC01M119911	4.64428	https://www.genecards.org/cgi-bin/carddisp.pl?gene=NOTCH2
IGHMBP2	Immunoglobulin Mu DNA Binding Protein 2	Protein Coding	41	GC11P068903	4.64211	https://www.genecards.org/cgi-bin/carddisp.pl?gene=IGHMBP2
NRAS	NRAS Proto-Oncogene, GTPase	Protein Coding	47	GC01M114704	4.64152	https://www.genecards.org/cgi-bin/carddisp.pl?gene=NRAS
FGF12	Fibroblast Growth Factor 12	Protein Coding	41	GC03M192139	4.64015	https://www.genecards.org/cgi-bin/carddisp.pl?gene=FGF12
TXN	Thioredoxin	Protein Coding	44	GC09M110243	4.63916	https://www.genecards.org/cgi-bin/carddisp.pl?gene=TXN
DISC2	Disrupted In Schizophrenia 2	RNA Gene	20	GC01M231814	4.63313	https://www.genecards.org/cgi-bin/carddisp.pl?gene=DISC2
AMPD2	Adenosine Monophosphate Deaminase 2	Protein Coding	45	GC01P109616	4.63221	https://www.genecards.org/cgi-bin/carddisp.pl?gene=AMPD2
LTBP4	Latent Transforming Growth Factor Beta Binding Protein 4	Protein Coding	42	GC19P040592	4.62999	https://www.genecards.org/cgi-bin/carddisp.pl?gene=LTBP4
HNF4A	Hepatocyte Nuclear Factor 4 Alpha	Protein Coding	48	GC20P044355	4.62522	https://www.genecards.org/cgi-bin/carddisp.pl?gene=HNF4A
HTR2C	5-Hydroxytryptamine Receptor 2C	Protein Coding	45	GC0XP114584	4.62341	https://www.genecards.org/cgi-bin/carddisp.pl?gene=HTR2C
SYN2	Synapsin II	Protein Coding	38	GC03P012493	4.62112	https://www.genecards.org/cgi-bin/carddisp.pl?gene=SYN2
UGT1A4	UDP Glucuronosyltransferase Family 1 Member A4	Protein Coding	41	GC02P233718	4.60959	https://www.genecards.org/cgi-bin/carddisp.pl?gene=UGT1A4
KMT2A	Lysine Methyltransferase 2A	Protein Coding	44	GC11P118436	4.60758	https://www.genecards.org/cgi-bin/carddisp.pl?gene=KMT2A
DUSP6	Dual Specificity Phosphatase 6	Protein Coding	47	GC12M089347	4.60636	https://www.genecards.org/cgi-bin/carddisp.pl?gene=DUSP6
RMND1	Required For Meiotic Nuclear Division 1 Homolog	Protein Coding	36	GC06M151404	4.60487	https://www.genecards.org/cgi-bin/carddisp.pl?gene=RMND1
FCGR2B	Fc Gamma Receptor IIb	Protein Coding	45	GC01P161724	4.60199	https://www.genecards.org/cgi-bin/carddisp.pl?gene=FCGR2B
RHOA	Ras Homolog Family Member A	Protein Coding	46	GC03M049359	4.60096	https://www.genecards.org/cgi-bin/carddisp.pl?gene=RHOA
CDKN2A	Cyclin Dependent Kinase Inhibitor 2A	Protein Coding	48	GC09M021967	4.60084	https://www.genecards.org/cgi-bin/carddisp.pl?gene=CDKN2A
GPT2	Glutamic--Pyruvic Transaminase 2	Protein Coding	44	GC16P046885	4.59396	https://www.genecards.org/cgi-bin/carddisp.pl?gene=GPT2
MRPS7	Mitochondrial Ribosomal Protein S7	Protein Coding	38	GC17P075579	4.59165	https://www.genecards.org/cgi-bin/carddisp.pl?gene=MRPS7
GNAO1	G Protein Subunit Alpha O1	Protein Coding	45	GC16P056231	4.5851	https://www.genecards.org/cgi-bin/carddisp.pl?gene=GNAO1
CXCR4	C-X-C Motif Chemokine Receptor 4	Protein Coding	49	GC02M136114	4.58007	https://www.genecards.org/cgi-bin/carddisp.pl?gene=CXCR4
SLC7A7	Solute Carrier Family 7 Member 7	Protein Coding	45	GC14M022773	4.57484	https://www.genecards.org/cgi-bin/carddisp.pl?gene=SLC7A7
PLN	Phospholamban	Protein Coding	43	GC06P118548	4.57393	https://www.genecards.org/cgi-bin/carddisp.pl?gene=PLN
PIK3R5	Phosphoinositide-3-Kinase Regulatory Subunit 5	Protein Coding	43	GC17M008878	4.57298	https://www.genecards.org/cgi-bin/carddisp.pl?gene=PIK3R5
SPTAN1	Spectrin Alpha, Non-Erythrocytic 1	Protein Coding	46	GC09P128552	4.56589	https://www.genecards.org/cgi-bin/carddisp.pl?gene=SPTAN1
ZNF41	Zinc Finger Protein 41	Protein Coding	38	GC0XM047444	4.56295	https://www.genecards.org/cgi-bin/carddisp.pl?gene=ZNF41
TET2	Tet Methylcytosine Dioxygenase 2	Protein Coding	44	GC04P105145	4.55949	https://www.genecards.org/cgi-bin/carddisp.pl?gene=TET2
GRM5	Glutamate Metabotropic Receptor 5	Protein Coding	46	GC11M088504	4.55944	https://www.genecards.org/cgi-bin/carddisp.pl?gene=GRM5
UGT1A6	UDP Glucuronosyltransferase Family 1 Member A6	Protein Coding	42	GC02P233691	4.55929	https://www.genecards.org/cgi-bin/carddisp.pl?gene=UGT1A6
MIR155	MicroRNA 155	RNA Gene	21	GC21P025573	4.55228	https://www.genecards.org/cgi-bin/carddisp.pl?gene=MIR155
ATP8A2	ATPase Phospholipid Transporting 8A2	Protein Coding	40	GC13P025453	4.55191	https://www.genecards.org/cgi-bin/carddisp.pl?gene=ATP8A2
KLK3	Kallikrein Related Peptidase 3	Protein Coding	45	GC19P050854	4.54793	https://www.genecards.org/cgi-bin/carddisp.pl?gene=KLK3
FOLH1	Folate Hydrolase 1	Protein Coding	45	GC11M089398	4.54423	https://www.genecards.org/cgi-bin/carddisp.pl?gene=FOLH1
MOBP	Myelin Associated Oligodendrocyte Basic Protein	Protein Coding	37	GC03P039899	4.54162	https://www.genecards.org/cgi-bin/carddisp.pl?gene=MOBP
FAT4	FAT Atypical Cadherin 4	Protein Coding	39	GC04P125315	4.54158	https://www.genecards.org/cgi-bin/carddisp.pl?gene=FAT4
CD4	CD4 Molecule	Protein Coding	48	GC12P006786	4.54101	https://www.genecards.org/cgi-bin/carddisp.pl?gene=CD4
FAR1	Fatty Acyl-CoA Reductase 1	Protein Coding	41	GC11P013668	4.53695	https://www.genecards.org/cgi-bin/carddisp.pl?gene=FAR1
BMP2	Bone Morphogenetic Protein 2	Protein Coding	44	GC20P006767	4.5357	https://www.genecards.org/cgi-bin/carddisp.pl?gene=BMP2
NDP	Norrin Cystine Knot Growth Factor NDP	Protein Coding	41	GC0XM043948	4.53443	https://www.genecards.org/cgi-bin/carddisp.pl?gene=NDP
UGT1A10	UDP Glucuronosyltransferase Family 1 Member A10	Protein Coding	41	GC02P233636	4.53224	https://www.genecards.org/cgi-bin/carddisp.pl?gene=UGT1A10
UGT1A8	UDP Glucuronosyltransferase Family 1 Member A8	Protein Coding	36	GC02P233618	4.53224	https://www.genecards.org/cgi-bin/carddisp.pl?gene=UGT1A8
UGT1A5	UDP Glucuronosyltransferase Family 1 Member A5	Protein Coding	34	GC02P233712	4.53224	https://www.genecards.org/cgi-bin/carddisp.pl?gene=UGT1A5
CDH1	Cadherin 1	Protein Coding	48	GC16P068737	4.53214	https://www.genecards.org/cgi-bin/carddisp.pl?gene=CDH1
NDUFA4	NDUFA4 Mitochondrial Complex Associated	Protein Coding	42	GC07M010938	4.53155	https://www.genecards.org/cgi-bin/carddisp.pl?gene=NDUFA4
BCL11A	BAF Chromatin Remodeling Complex Subunit BCL11A	Protein Coding	42	GC02M060451	4.53056	https://www.genecards.org/cgi-bin/carddisp.pl?gene=BCL11A
ANGPT1	Angiopoietin 1	Protein Coding	44	GC08M107246	4.5283	https://www.genecards.org/cgi-bin/carddisp.pl?gene=ANGPT1
SLC13A5	Solute Carrier Family 13 Member 5	Protein Coding	42	GC17M006684	4.52641	https://www.genecards.org/cgi-bin/carddisp.pl?gene=SLC13A5
CASP9	Caspase 9	Protein Coding	45	GC01M015491	4.52482	https://www.genecards.org/cgi-bin/carddisp.pl?gene=CASP9
BTD	Biotinidase	Protein Coding	44	GC03P017082	4.52049	https://www.genecards.org/cgi-bin/carddisp.pl?gene=BTD
FOXH1	Forkhead Box H1	Protein Coding	40	GC08M144473	4.51936	https://www.genecards.org/cgi-bin/carddisp.pl?gene=FOXH1
SYNGAP1	Synaptic Ras GTPase Activating Protein 1	Protein Coding	44	GC06P083776	4.5162	https://www.genecards.org/cgi-bin/carddisp.pl?gene=SYNGAP1
HBA1	Hemoglobin Subunit Alpha 1	Protein Coding	42	GC16P011598	4.51391	https://www.genecards.org/cgi-bin/carddisp.pl?gene=HBA1
FOXI1	Forkhead Box I1	Protein Coding	37	GC05P170105	4.51387	https://www.genecards.org/cgi-bin/carddisp.pl?gene=FOXI1
ASS1	Argininosuccinate Synthase 1	Protein Coding	46	GC09P130444	4.51371	https://www.genecards.org/cgi-bin/carddisp.pl?gene=ASS1
NDN	Necdin, MAGE Family Member	Protein Coding	41	GC15M023952	4.51363	https://www.genecards.org/cgi-bin/carddisp.pl?gene=NDN
NDUFS3	NADH:Ubiquinone Oxidoreductase Core Subunit S3	Protein Coding	45	GC11P047567	4.51172	https://www.genecards.org/cgi-bin/carddisp.pl?gene=NDUFS3
CLCN5	Chloride Voltage-Gated Channel 5	Protein Coding	42	GC0XP049922	4.51083	https://www.genecards.org/cgi-bin/carddisp.pl?gene=CLCN5
ATP6V1A	ATPase H+ Transporting V1 Subunit A	Protein Coding	44	GC03P113747	4.51007	https://www.genecards.org/cgi-bin/carddisp.pl?gene=ATP6V1A
PROKR2	Prokineticin Receptor 2	Protein Coding	41	GC20M005409	4.50965	https://www.genecards.org/cgi-bin/carddisp.pl?gene=PROKR2
CASP6	Caspase 6	Protein Coding	46	GC04M109688	4.50071	https://www.genecards.org/cgi-bin/carddisp.pl?gene=CASP6
ITGA7	Integrin Subunit Alpha 7	Protein Coding	46	GC12M055684	4.49945	https://www.genecards.org/cgi-bin/carddisp.pl?gene=ITGA7
TMEM270	Transmembrane Protein 270	Protein Coding	24	GC07P075415	4.49918	https://www.genecards.org/cgi-bin/carddisp.pl?gene=TMEM270
RNU4ATAC	RNA, U4atac Small Nuclear	RNA Gene	21	GC02P122580	4.49307	https://www.genecards.org/cgi-bin/carddisp.pl?gene=RNU4ATAC
EWSR1	EWS RNA Binding Protein 1	Protein Coding	43	GC22P036820	4.49274	https://www.genecards.org/cgi-bin/carddisp.pl?gene=EWSR1
CSMD1	CUB And Sushi Multiple Domains 1	Protein Coding	38	GC08M002953	4.49258	https://www.genecards.org/cgi-bin/carddisp.pl?gene=CSMD1
CSF3	Colony Stimulating Factor 3	Protein Coding	38	GC17P040015	4.49243	https://www.genecards.org/cgi-bin/carddisp.pl?gene=CSF3
JAG1	Jagged Canonical Notch Ligand 1	Protein Coding	48	GC20M010637	4.48709	https://www.genecards.org/cgi-bin/carddisp.pl?gene=JAG1
ERCC3	ERCC Excision Repair 3, TFIIH Core Complex Helicase Subunit	Protein Coding	46	GC02M127257	4.48568	https://www.genecards.org/cgi-bin/carddisp.pl?gene=ERCC3
CNR2	Cannabinoid Receptor 2	Protein Coding	44	GC01M023870	4.48506	https://www.genecards.org/cgi-bin/carddisp.pl?gene=CNR2
IGF1R	Insulin Like Growth Factor 1 Receptor	Protein Coding	52	GC15P098648	4.4824	https://www.genecards.org/cgi-bin/carddisp.pl?gene=IGF1R
CAV3	Caveolin 3	Protein Coding	41	GC03P008733	4.47821	https://www.genecards.org/cgi-bin/carddisp.pl?gene=CAV3
PDX1	Pancreatic And Duodenal Homeobox 1	Protein Coding	45	GC13P027921	4.47489	https://www.genecards.org/cgi-bin/carddisp.pl?gene=PDX1
TMEM237	Transmembrane Protein 237	Protein Coding	36	GC02M201620	4.47391	https://www.genecards.org/cgi-bin/carddisp.pl?gene=TMEM237
STX1B	Syntaxin 1B	Protein Coding	40	GC16M030989	4.47235	https://www.genecards.org/cgi-bin/carddisp.pl?gene=STX1B
EPG5	Ectopic P-Granules 5 Autophagy Tethering Factor	Protein Coding	37	GC18M045800	4.46527	https://www.genecards.org/cgi-bin/carddisp.pl?gene=EPG5
LOC108663987	Ataxin 3 Repeat Instability Region	Biological Region	3	GC14P092071	4.46455	https://www.genecards.org/cgi-bin/carddisp.pl?gene=LOC108663987
CEP250	Centrosomal Protein 250	Protein Coding	38	GC20P035455	4.45983	https://www.genecards.org/cgi-bin/carddisp.pl?gene=CEP250
LOX	Lysyl Oxidase	Protein Coding	45	GC05M122063	4.45486	https://www.genecards.org/cgi-bin/carddisp.pl?gene=LOX
OTC	Ornithine Transcarbamylase	Protein Coding	45	GC0XP038353	4.45315	https://www.genecards.org/cgi-bin/carddisp.pl?gene=OTC
COQ8A	Coenzyme Q8A	Protein Coding	35	GC01P226939	4.4492	https://www.genecards.org/cgi-bin/carddisp.pl?gene=COQ8A
MYH11	Myosin Heavy Chain 11	Protein Coding	45	GC16M015705	4.44888	https://www.genecards.org/cgi-bin/carddisp.pl?gene=MYH11
DDIT3	DNA Damage Inducible Transcript 3	Protein Coding	44	GC12M057516	4.44856	https://www.genecards.org/cgi-bin/carddisp.pl?gene=DDIT3
VPS33A	VPS33A Core Subunit Of CORVET And HOPS Complexes	Protein Coding	40	GC12M122229	4.44271	https://www.genecards.org/cgi-bin/carddisp.pl?gene=VPS33A
MYT1L	Myelin Transcription Factor 1 Like	Protein Coding	41	GC02M001789	4.44195	https://www.genecards.org/cgi-bin/carddisp.pl?gene=MYT1L
FH	Fumarate Hydratase	Protein Coding	45	GC01M241499	4.44182	https://www.genecards.org/cgi-bin/carddisp.pl?gene=FH
RHO	Rhodopsin	Protein Coding	46	GC03P134215	4.43867	https://www.genecards.org/cgi-bin/carddisp.pl?gene=RHO
CD274	CD274 Molecule	Protein Coding	42	GC09P005450	4.43602	https://www.genecards.org/cgi-bin/carddisp.pl?gene=CD274
SYT1	Synaptotagmin 1	Protein Coding	46	GC12P078863	4.43427	https://www.genecards.org/cgi-bin/carddisp.pl?gene=SYT1
PDGFRA	Platelet Derived Growth Factor Receptor Alpha	Protein Coding	51	GC04P054229	4.43329	https://www.genecards.org/cgi-bin/carddisp.pl?gene=PDGFRA
IQCB1	IQ Motif Containing B1	Protein Coding	41	GC03M121769	4.43204	https://www.genecards.org/cgi-bin/carddisp.pl?gene=IQCB1
GSTT1	Glutathione S-Transferase Theta 1	Protein Coding	33	GC22Mi00270	4.4297	https://www.genecards.org/cgi-bin/carddisp.pl?gene=GSTT1
NAXE	NAD(P)HX Epimerase	Protein Coding	33	GC01P156591	4.42838	https://www.genecards.org/cgi-bin/carddisp.pl?gene=NAXE
CENPJ	Centromere Protein J	Protein Coding	41	GC13M024882	4.42618	https://www.genecards.org/cgi-bin/carddisp.pl?gene=CENPJ
FDX1	Ferredoxin 1	Protein Coding	40	GC11P110429	4.42606	https://www.genecards.org/cgi-bin/carddisp.pl?gene=FDX1
KCTD7	Potassium Channel Tetramerization Domain Containing 7	Protein Coding	38	GC07P066628	4.42489	https://www.genecards.org/cgi-bin/carddisp.pl?gene=KCTD7
IL12A	Interleukin 12A	Protein Coding	42	GC03P159988	4.4248	https://www.genecards.org/cgi-bin/carddisp.pl?gene=IL12A
GLUL	Glutamate-Ammonia Ligase	Protein Coding	46	GC01M182378	4.41907	https://www.genecards.org/cgi-bin/carddisp.pl?gene=GLUL
CTSA	Cathepsin A	Protein Coding	44	GC20P045890	4.41907	https://www.genecards.org/cgi-bin/carddisp.pl?gene=CTSA
ITGB3	Integrin Subunit Beta 3	Protein Coding	49	GC17P055923	4.4174	https://www.genecards.org/cgi-bin/carddisp.pl?gene=ITGB3
PKHD1	PKHD1 Ciliary IPT Domain Containing Fibrocystin/Polyductin	Protein Coding	37	GC06M066305	4.41279	https://www.genecards.org/cgi-bin/carddisp.pl?gene=PKHD1
PCK1	Phosphoenolpyruvate Carboxykinase 1	Protein Coding	46	GC20P057561	4.41267	https://www.genecards.org/cgi-bin/carddisp.pl?gene=PCK1
XPA	XPA, DNA Damage Recognition And Repair Factor	Protein Coding	44	GC09M097654	4.40844	https://www.genecards.org/cgi-bin/carddisp.pl?gene=XPA
MOG	Myelin Oligodendrocyte Glycoprotein	Protein Coding	45	GC06P083635	4.40836	https://www.genecards.org/cgi-bin/carddisp.pl?gene=MOG
TPP2	Tripeptidyl Peptidase 2	Protein Coding	43	GC13P102596	4.40749	https://www.genecards.org/cgi-bin/carddisp.pl?gene=TPP2
F10	Coagulation Factor X	Protein Coding	48	GC13P113122	4.40483	https://www.genecards.org/cgi-bin/carddisp.pl?gene=F10
TKFC	Triokinase And FMN Cyclase	Protein Coding	38	GC11P061334	4.40403	https://www.genecards.org/cgi-bin/carddisp.pl?gene=TKFC
GNPTAB	N-Acetylglucosamine-1-Phosphate Transferase Subunits Alpha And Beta	Protein Coding	41	GC12M101745	4.40244	https://www.genecards.org/cgi-bin/carddisp.pl?gene=GNPTAB
DYNC2H1	Dynein Cytoplasmic 2 Heavy Chain 1	Protein Coding	38	GC11P103109	4.39828	https://www.genecards.org/cgi-bin/carddisp.pl?gene=DYNC2H1
LTF	Lactotransferrin	Protein Coding	44	GC03M046435	4.39532	https://www.genecards.org/cgi-bin/carddisp.pl?gene=LTF
GJA5	Gap Junction Protein Alpha 5	Protein Coding	44	GC01M147756	4.39165	https://www.genecards.org/cgi-bin/carddisp.pl?gene=GJA5
PRKCD	Protein Kinase C Delta	Protein Coding	50	GC03P053156	4.39064	https://www.genecards.org/cgi-bin/carddisp.pl?gene=PRKCD
DHCR7	7-Dehydrocholesterol Reductase	Protein Coding	45	GC11M071428	4.38681	https://www.genecards.org/cgi-bin/carddisp.pl?gene=DHCR7
NOTCH1	Notch Receptor 1	Protein Coding	49	GC09M137524	4.38295	https://www.genecards.org/cgi-bin/carddisp.pl?gene=NOTCH1
IDH1	Isocitrate Dehydrogenase (NADP(+)) 1	Protein Coding	50	GC02M208236	4.38164	https://www.genecards.org/cgi-bin/carddisp.pl?gene=IDH1
VPS37D	VPS37D Subunit Of ESCRT-I	Protein Coding	31	GC07P075388	4.38103	https://www.genecards.org/cgi-bin/carddisp.pl?gene=VPS37D
GLS	Glutaminase	Protein Coding	47	GC02P190880	4.37899	https://www.genecards.org/cgi-bin/carddisp.pl?gene=GLS
RAF1	Raf-1 Proto-Oncogene, Serine/Threonine Kinase	Protein Coding	52	GC03M012583	4.37796	https://www.genecards.org/cgi-bin/carddisp.pl?gene=RAF1
DNMT3B	DNA Methyltransferase 3 Beta	Protein Coding	49	GC20P032762	4.37575	https://www.genecards.org/cgi-bin/carddisp.pl?gene=DNMT3B
PANK4	Pantothenate Kinase 4 (Inactive)	Protein Coding	39	GC01M002508	4.36976	https://www.genecards.org/cgi-bin/carddisp.pl?gene=PANK4
ABCC6	ATP Binding Cassette Subfamily C Member 6	Protein Coding	45	GC16M016148	4.36654	https://www.genecards.org/cgi-bin/carddisp.pl?gene=ABCC6
FOXO1	Forkhead Box O1	Protein Coding	47	GC13M040555	4.36586	https://www.genecards.org/cgi-bin/carddisp.pl?gene=FOXO1
RIMS1	Regulating Synaptic Membrane Exocytosis 1	Protein Coding	38	GC06P071886	4.36341	https://www.genecards.org/cgi-bin/carddisp.pl?gene=RIMS1
HBB	Hemoglobin Subunit Beta	Protein Coding	44	GC11M006446	4.35956	https://www.genecards.org/cgi-bin/carddisp.pl?gene=HBB
DNAAF11	Dynein Axonemal Assembly Factor 11	Protein Coding	30	GC08M132571	4.35245	https://www.genecards.org/cgi-bin/carddisp.pl?gene=DNAAF11
CFAP418	Cilia And Flagella Associated Protein 418	Protein Coding	26	GC08M095245	4.35069	https://www.genecards.org/cgi-bin/carddisp.pl?gene=CFAP418
TP53BP1	Tumor Protein P53 Binding Protein 1	Protein Coding	42	GC15M043403	4.35052	https://www.genecards.org/cgi-bin/carddisp.pl?gene=TP53BP1
LOC110011216	Paired Like Homeobox 2b Polyalanine Repeat Instability Region	Biological Region	3	GC04P041745	4.34945	https://www.genecards.org/cgi-bin/carddisp.pl?gene=LOC110011216
ASPM	Assembly Factor For Spindle Microtubules	Protein Coding	38	GC01M197084	4.34912	https://www.genecards.org/cgi-bin/carddisp.pl?gene=ASPM
SLC52A3	Solute Carrier Family 52 Member 3	Protein Coding	38	GC20M000741	4.34873	https://www.genecards.org/cgi-bin/carddisp.pl?gene=SLC52A3
NPHP3-ACAD11	NPHP3-ACAD11 Readthrough (NMD Candidate)	RNA Gene	13	GC03M132558	4.3484	https://www.genecards.org/cgi-bin/carddisp.pl?gene=NPHP3-ACAD11
KLC2	Kinesin Light Chain 2	Protein Coding	40	GC11P070038	4.34783	https://www.genecards.org/cgi-bin/carddisp.pl?gene=KLC2
PNP	Purine Nucleoside Phosphorylase	Protein Coding	45	GC14P020468	4.34746	https://www.genecards.org/cgi-bin/carddisp.pl?gene=PNP
INVS	Inversin	Protein Coding	43	GC09P100099	4.34293	https://www.genecards.org/cgi-bin/carddisp.pl?gene=INVS
GABRB1	Gamma-Aminobutyric Acid Type A Receptor Subunit Beta1	Protein Coding	44	GC04P046949	4.33852	https://www.genecards.org/cgi-bin/carddisp.pl?gene=GABRB1
CCDC78	Coiled-Coil Domain Containing 78	Protein Coding	34	GC16M007031	4.33742	https://www.genecards.org/cgi-bin/carddisp.pl?gene=CCDC78
ATP2B3	ATPase Plasma Membrane Ca2+ Transporting 3	Protein Coding	46	GC0XP153517	4.33596	https://www.genecards.org/cgi-bin/carddisp.pl?gene=ATP2B3
MAPK3	Mitogen-Activated Protein Kinase 3	Protein Coding	46	GC16M037120	4.33535	https://www.genecards.org/cgi-bin/carddisp.pl?gene=MAPK3
GATA4	GATA Binding Protein 4	Protein Coding	46	GC08P011676	4.33451	https://www.genecards.org/cgi-bin/carddisp.pl?gene=GATA4
CACNA1F	Calcium Voltage-Gated Channel Subunit Alpha1 F	Protein Coding	43	GC0XM049205	4.33365	https://www.genecards.org/cgi-bin/carddisp.pl?gene=CACNA1F
GRIA1	Glutamate Ionotropic Receptor AMPA Type Subunit 1	Protein Coding	47	GC05P153467	4.33236	https://www.genecards.org/cgi-bin/carddisp.pl?gene=GRIA1
BLK	BLK Proto-Oncogene, Src Family Tyrosine Kinase	Protein Coding	48	GC08P011486	4.33093	https://www.genecards.org/cgi-bin/carddisp.pl?gene=BLK
NTF3	Neurotrophin 3	Protein Coding	41	GC12P021021	4.32784	https://www.genecards.org/cgi-bin/carddisp.pl?gene=NTF3
PGM1	Phosphoglucomutase 1	Protein Coding	46	GC01P063593	4.32438	https://www.genecards.org/cgi-bin/carddisp.pl?gene=PGM1
DEGS1	Delta 4-Desaturase, Sphingolipid 1	Protein Coding	40	GC01P224175	4.32381	https://www.genecards.org/cgi-bin/carddisp.pl?gene=DEGS1
IL1RN	Interleukin 1 Receptor Antagonist	Protein Coding	46	GC02P122460	4.32298	https://www.genecards.org/cgi-bin/carddisp.pl?gene=IL1RN
CTDP1	CTD Phosphatase Subunit 1	Protein Coding	42	GC18P079679	4.3225	https://www.genecards.org/cgi-bin/carddisp.pl?gene=CTDP1
VANGL2	VANGL Planar Cell Polarity Protein 2	Protein Coding	41	GC01P160400	4.32055	https://www.genecards.org/cgi-bin/carddisp.pl?gene=VANGL2
FASLG	Fas Ligand	Protein Coding	45	GC01P172628	4.31822	https://www.genecards.org/cgi-bin/carddisp.pl?gene=FASLG
SEMA3E	Semaphorin 3E	Protein Coding	42	GC07M083363	4.3158	https://www.genecards.org/cgi-bin/carddisp.pl?gene=SEMA3E
MC4R	Melanocortin 4 Receptor	Protein Coding	44	GC18M060371	4.31447	https://www.genecards.org/cgi-bin/carddisp.pl?gene=MC4R
DSTYK	Dual Serine/Threonine And Tyrosine Protein Kinase	Protein Coding	40	GC01M205111	4.31182	https://www.genecards.org/cgi-bin/carddisp.pl?gene=DSTYK
COQ4	Coenzyme Q4	Protein Coding	38	GC09P128322	4.31036	https://www.genecards.org/cgi-bin/carddisp.pl?gene=COQ4
ERG	ETS Transcription Factor ERG	Protein Coding	44	GC21M038367	4.30902	https://www.genecards.org/cgi-bin/carddisp.pl?gene=ERG
RPE65	Retinoid Isomerohydrolase RPE65	Protein Coding	44	GC01M068428	4.30394	https://www.genecards.org/cgi-bin/carddisp.pl?gene=RPE65
NEPRO	Nucleolus And Neural Progenitor Protein	Protein Coding	30	GC03M113009	4.29862	https://www.genecards.org/cgi-bin/carddisp.pl?gene=NEPRO
RAB9B	RAB9B, Member RAS Oncogene Family	Protein Coding	34	GC0XM103781	4.29839	https://www.genecards.org/cgi-bin/carddisp.pl?gene=RAB9B
HAX1	HCLS1 Associated Protein X-1	Protein Coding	41	GC01P154273	4.29769	https://www.genecards.org/cgi-bin/carddisp.pl?gene=HAX1
ARG1	Arginase 1	Protein Coding	47	GC06P131473	4.29725	https://www.genecards.org/cgi-bin/carddisp.pl?gene=ARG1
GSTP1	Glutathione S-Transferase Pi 1	Protein Coding	48	GC11P067583	4.2959	https://www.genecards.org/cgi-bin/carddisp.pl?gene=GSTP1
CCL5	C-C Motif Chemokine Ligand 5	Protein Coding	41	GC17M035871	4.29306	https://www.genecards.org/cgi-bin/carddisp.pl?gene=CCL5
LTA	Lymphotoxin Alpha	Protein Coding	40	GC06P083693	4.28748	https://www.genecards.org/cgi-bin/carddisp.pl?gene=LTA
CRHR1	Corticotropin Releasing Hormone Receptor 1	Protein Coding	42	GC17P045784	4.28617	https://www.genecards.org/cgi-bin/carddisp.pl?gene=CRHR1
XPC	XPC Complex Subunit, DNA Damage Recognition And Repair Factor	Protein Coding	45	GC03M020719	4.2853	https://www.genecards.org/cgi-bin/carddisp.pl?gene=XPC
DNASE1	Deoxyribonuclease 1	Protein Coding	42	GC16P003611	4.28396	https://www.genecards.org/cgi-bin/carddisp.pl?gene=DNASE1
CACNA1B	Calcium Voltage-Gated Channel Subunit Alpha1 B	Protein Coding	48	GC09P137877	4.27872	https://www.genecards.org/cgi-bin/carddisp.pl?gene=CACNA1B
TXNRD2	Thioredoxin Reductase 2	Protein Coding	45	GC22M019863	4.27748	https://www.genecards.org/cgi-bin/carddisp.pl?gene=TXNRD2
NPHP4	Nephrocystin 4	Protein Coding	39	GC01M006197	4.27643	https://www.genecards.org/cgi-bin/carddisp.pl?gene=NPHP4
THPO	Thrombopoietin	Protein Coding	42	GC03M184371	4.27113	https://www.genecards.org/cgi-bin/carddisp.pl?gene=THPO
ATL3	Atlastin GTPase 3	Protein Coding	37	GC11M063624	4.26941	https://www.genecards.org/cgi-bin/carddisp.pl?gene=ATL3
L2HGDH	L-2-Hydroxyglutarate Dehydrogenase	Protein Coding	39	GC14M050237	4.2677	https://www.genecards.org/cgi-bin/carddisp.pl?gene=L2HGDH
CD27	CD27 Molecule	Protein Coding	44	GC12P021037	4.26707	https://www.genecards.org/cgi-bin/carddisp.pl?gene=CD27
LOC101927188	Uncharacterized LOC101927188	RNA Gene	10	GC18P006958	4.26402	https://www.genecards.org/cgi-bin/carddisp.pl?gene=LOC101927188
NDUFAF5	NADH:Ubiquinone Oxidoreductase Complex Assembly Factor 5	Protein Coding	34	GC20P013899	4.26296	https://www.genecards.org/cgi-bin/carddisp.pl?gene=NDUFAF5
GDF15	Growth Differentiation Factor 15	Protein Coding	40	GC19P066244	4.26287	https://www.genecards.org/cgi-bin/carddisp.pl?gene=GDF15
HUWE1	HECT, UBA And WWE Domain Containing E3 Ubiquitin Protein Ligase 1	Protein Coding	42	GC0XM053532	4.26277	https://www.genecards.org/cgi-bin/carddisp.pl?gene=HUWE1
MYO5A	Myosin VA	Protein Coding	44	GC15M091516	4.26063	https://www.genecards.org/cgi-bin/carddisp.pl?gene=MYO5A
CNKSR2	Connector Enhancer Of Kinase Suppressor Of Ras 2	Protein Coding	39	GC0XP021392	4.25947	https://www.genecards.org/cgi-bin/carddisp.pl?gene=CNKSR2
DAG1	Dystroglycan 1	Protein Coding	44	GC03P049645	4.25706	https://www.genecards.org/cgi-bin/carddisp.pl?gene=DAG1
TTC8	Tetratricopeptide Repeat Domain 8	Protein Coding	39	GC14P090174	4.24992	https://www.genecards.org/cgi-bin/carddisp.pl?gene=TTC8
CSF1	Colony Stimulating Factor 1	Protein Coding	42	GC01P109911	4.24831	https://www.genecards.org/cgi-bin/carddisp.pl?gene=CSF1
GFI1B	Growth Factor Independent 1B Transcriptional Repressor	Protein Coding	39	GC09P132945	4.24401	https://www.genecards.org/cgi-bin/carddisp.pl?gene=GFI1B
HEPHL1	Hephaestin Like 1	Protein Coding	37	GC11P094021	4.24357	https://www.genecards.org/cgi-bin/carddisp.pl?gene=HEPHL1
VPS13B	Vacuolar Protein Sorting 13 Homolog B	Protein Coding	39	GC08P099011	4.24249	https://www.genecards.org/cgi-bin/carddisp.pl?gene=VPS13B
AIMP1	Aminoacyl TRNA Synthetase Complex Interacting Multifunctional Protein 1	Protein Coding	42	GC04P106315	4.24113	https://www.genecards.org/cgi-bin/carddisp.pl?gene=AIMP1
MRPS34	Mitochondrial Ribosomal Protein S34	Protein Coding	36	GC16M001771	4.23999	https://www.genecards.org/cgi-bin/carddisp.pl?gene=MRPS34
TSPYL1	TSPY Like 1	Protein Coding	41	GC06M116268	4.23953	https://www.genecards.org/cgi-bin/carddisp.pl?gene=TSPYL1
PECAM1	Platelet And Endothelial Cell Adhesion Molecule 1	Protein Coding	40	GC17M064319	4.23632	https://www.genecards.org/cgi-bin/carddisp.pl?gene=PECAM1
TRPM7	Transient Receptor Potential Cation Channel Subfamily M Member 7	Protein Coding	44	GC15M050552	4.23629	https://www.genecards.org/cgi-bin/carddisp.pl?gene=TRPM7
SPRY4	Sprouty RTK Signaling Antagonist 4	Protein Coding	42	GC05M142310	4.23417	https://www.genecards.org/cgi-bin/carddisp.pl?gene=SPRY4
CX3CR1	C-X3-C Motif Chemokine Receptor 1	Protein Coding	42	GC03M039279	4.234	https://www.genecards.org/cgi-bin/carddisp.pl?gene=CX3CR1
HTR6	5-Hydroxytryptamine Receptor 6	Protein Coding	41	GC01P019666	4.23391	https://www.genecards.org/cgi-bin/carddisp.pl?gene=HTR6
SLC6A6	Solute Carrier Family 6 Member 6	Protein Coding	44	GC03P014402	4.2335	https://www.genecards.org/cgi-bin/carddisp.pl?gene=SLC6A6
KCNQ3	Potassium Voltage-Gated Channel Subfamily Q Member 3	Protein Coding	45	GC08M132120	4.23319	https://www.genecards.org/cgi-bin/carddisp.pl?gene=KCNQ3
YARS2	Tyrosyl-TRNA Synthetase 2	Protein Coding	43	GC12M032801	4.23163	https://www.genecards.org/cgi-bin/carddisp.pl?gene=YARS2
CLDN11	Claudin 11	Protein Coding	40	GC03P170418	4.2298	https://www.genecards.org/cgi-bin/carddisp.pl?gene=CLDN11
ADRB1	Adrenoceptor Beta 1	Protein Coding	46	GC10P114044	4.22645	https://www.genecards.org/cgi-bin/carddisp.pl?gene=ADRB1
TSEN54	TRNA Splicing Endonuclease Subunit 54	Protein Coding	38	GC17P075515	4.22441	https://www.genecards.org/cgi-bin/carddisp.pl?gene=TSEN54
GRM3	Glutamate Metabotropic Receptor 3	Protein Coding	45	GC07P086643	4.22262	https://www.genecards.org/cgi-bin/carddisp.pl?gene=GRM3
MIR9-1	MicroRNA 9-1	RNA Gene	21	GC01M156420	4.22056	https://www.genecards.org/cgi-bin/carddisp.pl?gene=MIR9-1
MIR19A	MicroRNA 19a	RNA Gene	20	GC13P091554	4.22022	https://www.genecards.org/cgi-bin/carddisp.pl?gene=MIR19A
LHFPL5	LHFPL Tetraspan Subfamily Member 5	Protein Coding	32	GC06P083836	4.21759	https://www.genecards.org/cgi-bin/carddisp.pl?gene=LHFPL5
CSPP1	Centrosome And Spindle Pole Associated Protein 1	Protein Coding	38	GC08P067062	4.2171	https://www.genecards.org/cgi-bin/carddisp.pl?gene=CSPP1
XDH	Xanthine Dehydrogenase	Protein Coding	45	GC02M031334	4.21416	https://www.genecards.org/cgi-bin/carddisp.pl?gene=XDH
SDHC	Succinate Dehydrogenase Complex Subunit C	Protein Coding	43	GC01P161314	4.21407	https://www.genecards.org/cgi-bin/carddisp.pl?gene=SDHC
MIR659	MicroRNA 659	RNA Gene	18	GC22M058070	4.21081	https://www.genecards.org/cgi-bin/carddisp.pl?gene=MIR659
USH2A-AS1	USH2A Antisense RNA 1	RNA Gene	10	GC01P216193	4.20853	https://www.genecards.org/cgi-bin/carddisp.pl?gene=USH2A-AS1
SYNE1-AS1	SYNE1 Antisense RNA 1	RNA Gene	13	GC06P152380	4.20775	https://www.genecards.org/cgi-bin/carddisp.pl?gene=SYNE1-AS1
SNX14	Sorting Nexin 14	Protein Coding	37	GC06M085505	4.20711	https://www.genecards.org/cgi-bin/carddisp.pl?gene=SNX14
CDKN1C	Cyclin Dependent Kinase Inhibitor 1C	Protein Coding	45	GC11M003318	4.20637	https://www.genecards.org/cgi-bin/carddisp.pl?gene=CDKN1C
SRD5A1	Steroid 5 Alpha-Reductase 1	Protein Coding	42	GC05P006633	4.20454	https://www.genecards.org/cgi-bin/carddisp.pl?gene=SRD5A1
MAF	MAF BZIP Transcription Factor	Protein Coding	44	GC16M079204	4.20349	https://www.genecards.org/cgi-bin/carddisp.pl?gene=MAF
EYS	Eyes Shut Homolog	Protein Coding	36	GC06M063719	4.2026	https://www.genecards.org/cgi-bin/carddisp.pl?gene=EYS
STAT2	Signal Transducer And Activator Of Transcription 2	Protein Coding	45	GC12M056341	4.20212	https://www.genecards.org/cgi-bin/carddisp.pl?gene=STAT2
RAD51	RAD51 Recombinase	Protein Coding	50	GC15P040694	4.20171	https://www.genecards.org/cgi-bin/carddisp.pl?gene=RAD51
MIR20A	MicroRNA 20a	RNA Gene	20	GC13P091555	4.20166	https://www.genecards.org/cgi-bin/carddisp.pl?gene=MIR20A
CACNA1E	Calcium Voltage-Gated Channel Subunit Alpha1 E	Protein Coding	45	GC01P181317	4.19823	https://www.genecards.org/cgi-bin/carddisp.pl?gene=CACNA1E
PRKAG2	Protein Kinase AMP-Activated Non-Catalytic Subunit Gamma 2	Protein Coding	48	GC07M151556	4.19652	https://www.genecards.org/cgi-bin/carddisp.pl?gene=PRKAG2
CDC42	Cell Division Cycle 42	Protein Coding	49	GC01P022052	4.19628	https://www.genecards.org/cgi-bin/carddisp.pl?gene=CDC42
TCF12	Transcription Factor 12	Protein Coding	45	GC15P056918	4.1958	https://www.genecards.org/cgi-bin/carddisp.pl?gene=TCF12
WDR73	WD Repeat Domain 73	Protein Coding	36	GC15M084639	4.19576	https://www.genecards.org/cgi-bin/carddisp.pl?gene=WDR73
TNFSF10	TNF Superfamily Member 10	Protein Coding	42	GC03M172505	4.19185	https://www.genecards.org/cgi-bin/carddisp.pl?gene=TNFSF10
MED12L	Mediator Complex Subunit 12L	Protein Coding	36	GC03P151085	4.19092	https://www.genecards.org/cgi-bin/carddisp.pl?gene=MED12L
UGT1A	UDP Glucuronosyltransferase Family 1 Member A Complex Locus	Uncategorized	12	GC02P233592	4.18916	https://www.genecards.org/cgi-bin/carddisp.pl?gene=UGT1A
TGFB3	Transforming Growth Factor Beta 3	Protein Coding	45	GC14M075958	4.18915	https://www.genecards.org/cgi-bin/carddisp.pl?gene=TGFB3
MAPK8	Mitogen-Activated Protein Kinase 8	Protein Coding	47	GC10P048306	4.18865	https://www.genecards.org/cgi-bin/carddisp.pl?gene=MAPK8
HSPA9	Heat Shock Protein Family A (Hsp70) Member 9	Protein Coding	45	GC05M138554	4.18647	https://www.genecards.org/cgi-bin/carddisp.pl?gene=HSPA9
TSEN15	TRNA Splicing Endonuclease Subunit 15	Protein Coding	40	GC01P184059	4.1845	https://www.genecards.org/cgi-bin/carddisp.pl?gene=TSEN15
SATB1	SATB Homeobox 1	Protein Coding	42	GC03M020812	4.18288	https://www.genecards.org/cgi-bin/carddisp.pl?gene=SATB1
ADGRG1	Adhesion G Protein-Coupled Receptor G1	Protein Coding	38	GC16P057610	4.1781	https://www.genecards.org/cgi-bin/carddisp.pl?gene=ADGRG1
ANOS1	Anosmin 1	Protein Coding	36	GC0XM008528	4.17651	https://www.genecards.org/cgi-bin/carddisp.pl?gene=ANOS1
AGK	Acylglycerol Kinase	Protein Coding	40	GC07P141551	4.17477	https://www.genecards.org/cgi-bin/carddisp.pl?gene=AGK
BRD4	Bromodomain Containing 4	Protein Coding	46	GC19M015236	4.17438	https://www.genecards.org/cgi-bin/carddisp.pl?gene=BRD4
APOH	Apolipoprotein H	Protein Coding	43	GC17M066212	4.17241	https://www.genecards.org/cgi-bin/carddisp.pl?gene=APOH
TNFSF11	TNF Superfamily Member 11	Protein Coding	45	GC13P042562	4.16864	https://www.genecards.org/cgi-bin/carddisp.pl?gene=TNFSF11
AP4M1	Adaptor Related Protein Complex 4 Subunit Mu 1	Protein Coding	38	GC07P101029	4.16838	https://www.genecards.org/cgi-bin/carddisp.pl?gene=AP4M1
HERC2	HECT And RLD Domain Containing E3 Ubiquitin Protein Ligase 2	Protein Coding	44	GC15M028111	4.16634	https://www.genecards.org/cgi-bin/carddisp.pl?gene=HERC2
UGT1A7	UDP Glucuronosyltransferase Family 1 Member A7	Protein Coding	40	GC02P233681	4.16614	https://www.genecards.org/cgi-bin/carddisp.pl?gene=UGT1A7
UGT1A3	UDP Glucuronosyltransferase Family 1 Member A3	Protein Coding	38	GC02P233729	4.16614	https://www.genecards.org/cgi-bin/carddisp.pl?gene=UGT1A3
ADNP	Activity Dependent Neuroprotector Homeobox	Protein Coding	42	GC20M050888	4.16606	https://www.genecards.org/cgi-bin/carddisp.pl?gene=ADNP
ANXA5	Annexin A5	Protein Coding	44	GC04M121667	4.16383	https://www.genecards.org/cgi-bin/carddisp.pl?gene=ANXA5
BLOC1S1	Biogenesis Of Lysosomal Organelles Complex 1 Subunit 1	Protein Coding	35	GC12P055894	4.16239	https://www.genecards.org/cgi-bin/carddisp.pl?gene=BLOC1S1
CD34	CD34 Molecule	Protein Coding	42	GC01M207880	4.16028	https://www.genecards.org/cgi-bin/carddisp.pl?gene=CD34
ETS1	ETS Proto-Oncogene 1, Transcription Factor	Protein Coding	45	GC11M128458	4.15817	https://www.genecards.org/cgi-bin/carddisp.pl?gene=ETS1
ASL	Argininosuccinate Lyase	Protein Coding	44	GC07P066075	4.15655	https://www.genecards.org/cgi-bin/carddisp.pl?gene=ASL
HTR1B	5-Hydroxytryptamine Receptor 1B	Protein Coding	42	GC06M077478	4.15655	https://www.genecards.org/cgi-bin/carddisp.pl?gene=HTR1B
CLTC	Clathrin Heavy Chain	Protein Coding	45	GC17P059619	4.1548	https://www.genecards.org/cgi-bin/carddisp.pl?gene=CLTC
DKK1	Dickkopf WNT Signaling Pathway Inhibitor 1	Protein Coding	43	GC10P052314	4.15225	https://www.genecards.org/cgi-bin/carddisp.pl?gene=DKK1
UGP2	UDP-Glucose Pyrophosphorylase 2	Protein Coding	41	GC02P063840	4.15089	https://www.genecards.org/cgi-bin/carddisp.pl?gene=UGP2
CCND2	Cyclin D2	Protein Coding	46	GC12P021011	4.15063	https://www.genecards.org/cgi-bin/carddisp.pl?gene=CCND2
MYH9	Myosin Heavy Chain 9	Protein Coding	47	GC22M036281	4.15035	https://www.genecards.org/cgi-bin/carddisp.pl?gene=MYH9
RPL36A-HNRNPH2	RPL36A-HNRNPH2 Readthrough	Protein Coding	17	GC0XP101390	4.14569	https://www.genecards.org/cgi-bin/carddisp.pl?gene=RPL36A-HNRNPH2
PNPT1	Polyribonucleotide Nucleotidyltransferase 1	Protein Coding	42	GC02M055634	4.14451	https://www.genecards.org/cgi-bin/carddisp.pl?gene=PNPT1
GTPBP3	GTP Binding Protein 3, Mitochondrial	Protein Coding	40	GC19P066224	4.14355	https://www.genecards.org/cgi-bin/carddisp.pl?gene=GTPBP3
FANCI	FA Complementation Group I	Protein Coding	40	GC15P089243	4.14145	https://www.genecards.org/cgi-bin/carddisp.pl?gene=FANCI
BBS9	Bardet-Biedl Syndrome 9	Protein Coding	38	GC07P033255	4.13956	https://www.genecards.org/cgi-bin/carddisp.pl?gene=BBS9
ERBB2	Erb-B2 Receptor Tyrosine Kinase 2	Protein Coding	52	GC17P039687	4.13822	https://www.genecards.org/cgi-bin/carddisp.pl?gene=ERBB2
P4HB	Prolyl 4-Hydroxylase Subunit Beta	Protein Coding	46	GC17M081843	4.13769	https://www.genecards.org/cgi-bin/carddisp.pl?gene=P4HB
CCDC115	Coiled-Coil Domain Containing 115	Protein Coding	36	GC02M133985	4.13433	https://www.genecards.org/cgi-bin/carddisp.pl?gene=CCDC115
HDAC9	Histone Deacetylase 9	Protein Coding	46	GC07P018086	4.13424	https://www.genecards.org/cgi-bin/carddisp.pl?gene=HDAC9
IL1RAPL1	Interleukin 1 Receptor Accessory Protein Like 1	Protein Coding	42	GC0XP028605	4.1309	https://www.genecards.org/cgi-bin/carddisp.pl?gene=IL1RAPL1
SLC12A6	Solute Carrier Family 12 Member 6	Protein Coding	48	GC15M034229	4.13005	https://www.genecards.org/cgi-bin/carddisp.pl?gene=SLC12A6
MAPK14	Mitogen-Activated Protein Kinase 14	Protein Coding	49	GC06P083841	4.12874	https://www.genecards.org/cgi-bin/carddisp.pl?gene=MAPK14
VPS41	VPS41 Subunit Of HOPS Complex	Protein Coding	39	GC07M039082	4.1279	https://www.genecards.org/cgi-bin/carddisp.pl?gene=VPS41
MT-ATP8	Mitochondrially Encoded ATP Synthase Membrane Subunit 8	Protein Coding	30	GCMTP008368	4.12669	https://www.genecards.org/cgi-bin/carddisp.pl?gene=MT-ATP8
RBM28	RNA Binding Motif Protein 28	Protein Coding	38	GC07M128442	4.12641	https://www.genecards.org/cgi-bin/carddisp.pl?gene=RBM28
MCOLN1	Mucolipin TRP Cation Channel 1	Protein Coding	41	GC19P007523	4.12634	https://www.genecards.org/cgi-bin/carddisp.pl?gene=MCOLN1
YAP1	Yes1 Associated Transcriptional Regulator	Protein Coding	45	GC11P102110	4.12455	https://www.genecards.org/cgi-bin/carddisp.pl?gene=YAP1
TAF15	TATA-Box Binding Protein Associated Factor 15	Protein Coding	41	GC17P055198	4.1239	https://www.genecards.org/cgi-bin/carddisp.pl?gene=TAF15
MYPN	Myopalladin	Protein Coding	40	GC10P068106	4.1235	https://www.genecards.org/cgi-bin/carddisp.pl?gene=MYPN
CACNA1H	Calcium Voltage-Gated Channel Subunit Alpha1 H	Protein Coding	48	GC16P001153	4.12337	https://www.genecards.org/cgi-bin/carddisp.pl?gene=CACNA1H
LOC118142757	GUCA1ANB-GUCA1A Readthrough	Protein Coding	10	GC06P085344	4.12219	https://www.genecards.org/cgi-bin/carddisp.pl?gene=LOC118142757
WAS	WASP Actin Nucleation Promoting Factor	Protein Coding	46	GC0XP048676	4.12216	https://www.genecards.org/cgi-bin/carddisp.pl?gene=WAS
ARV1	ARV1 Homolog, Fatty Acid Homeostasis Modulator	Protein Coding	36	GC01P230978	4.12159	https://www.genecards.org/cgi-bin/carddisp.pl?gene=ARV1
TTBK2	Tau Tubulin Kinase 2	Protein Coding	42	GC15M042738	4.1199	https://www.genecards.org/cgi-bin/carddisp.pl?gene=TTBK2
KCNE1	Potassium Voltage-Gated Channel Subfamily E Regulatory Subunit 1	Protein Coding	44	GC21M034446	4.11626	https://www.genecards.org/cgi-bin/carddisp.pl?gene=KCNE1
GP1BB	Glycoprotein Ib Platelet Subunit Beta	Protein Coding	42	GC22P035810	4.11357	https://www.genecards.org/cgi-bin/carddisp.pl?gene=GP1BB
XIAP	X-Linked Inhibitor Of Apoptosis	Protein Coding	46	GC0XP123859	4.11289	https://www.genecards.org/cgi-bin/carddisp.pl?gene=XIAP
NDUFA8	NADH:Ubiquinone Oxidoreductase Subunit A8	Protein Coding	42	GC09M122132	4.10958	https://www.genecards.org/cgi-bin/carddisp.pl?gene=NDUFA8
STN1	STN1 Subunit Of CST Complex	Protein Coding	32	GC10M103926	4.10795	https://www.genecards.org/cgi-bin/carddisp.pl?gene=STN1
CGA	Glycoprotein Hormones, Alpha Polypeptide	Protein Coding	42	GC06M087085	4.10396	https://www.genecards.org/cgi-bin/carddisp.pl?gene=CGA
TGFBR1	Transforming Growth Factor Beta Receptor 1	Protein Coding	50	GC09P099104	4.1	https://www.genecards.org/cgi-bin/carddisp.pl?gene=TGFBR1
VAMP1	Vesicle Associated Membrane Protein 1	Protein Coding	42	GC12M006462	4.09921	https://www.genecards.org/cgi-bin/carddisp.pl?gene=VAMP1
CCR6	C-C Motif Chemokine Receptor 6	Protein Coding	42	GC06P167111	4.09798	https://www.genecards.org/cgi-bin/carddisp.pl?gene=CCR6
CACNG2	Calcium Voltage-Gated Channel Auxiliary Subunit Gamma 2	Protein Coding	43	GC22M057349	4.09457	https://www.genecards.org/cgi-bin/carddisp.pl?gene=CACNG2
PCNA	Proliferating Cell Nuclear Antigen	Protein Coding	48	GC20M005114	4.09193	https://www.genecards.org/cgi-bin/carddisp.pl?gene=PCNA
HAMP	Hepcidin Antimicrobial Peptide	Protein Coding	42	GC19P066535	4.08918	https://www.genecards.org/cgi-bin/carddisp.pl?gene=HAMP
AIF1	Allograft Inflammatory Factor 1	Protein Coding	37	GC06P083694	4.0889	https://www.genecards.org/cgi-bin/carddisp.pl?gene=AIF1
CCR5	C-C Motif Chemokine Receptor 5	Protein Coding	44	GC03P046776	4.08835	https://www.genecards.org/cgi-bin/carddisp.pl?gene=CCR5
ADRA2A	Adrenoceptor Alpha 2A	Protein Coding	45	GC10P111077	4.08539	https://www.genecards.org/cgi-bin/carddisp.pl?gene=ADRA2A
TBCK	TBC1 Domain Containing Kinase	Protein Coding	39	GC04M106041	4.08513	https://www.genecards.org/cgi-bin/carddisp.pl?gene=TBCK
USP8	Ubiquitin Specific Peptidase 8	Protein Coding	46	GC15P050424	4.0849	https://www.genecards.org/cgi-bin/carddisp.pl?gene=USP8
CAMK2G	Calcium/Calmodulin Dependent Protein Kinase II Gamma	Protein Coding	46	GC10M073812	4.08288	https://www.genecards.org/cgi-bin/carddisp.pl?gene=CAMK2G
SCA18	Spinocerebellar Ataxia 18 (Sensory With Neurogenic Muscular Atrophy)	Genetic Locus	4	GC07U990331	4.07716	https://www.genecards.org/cgi-bin/carddisp.pl?gene=SCA18
VPS50	VPS50 Subunit Of EARP/GARPII Complex	Protein Coding	29	GC07P093233	4.07321	https://www.genecards.org/cgi-bin/carddisp.pl?gene=VPS50
PHEX	Phosphate Regulating Endopeptidase Homolog X-Linked	Protein Coding	42	GC0XP022032	4.07042	https://www.genecards.org/cgi-bin/carddisp.pl?gene=PHEX
GALK1	Galactokinase 1	Protein Coding	46	GC17M075751	4.06827	https://www.genecards.org/cgi-bin/carddisp.pl?gene=GALK1
MAP2K2	Mitogen-Activated Protein Kinase Kinase 2	Protein Coding	50	GC19M004090	4.06642	https://www.genecards.org/cgi-bin/carddisp.pl?gene=MAP2K2
SETD2	SET Domain Containing 2, Histone Lysine Methyltransferase	Protein Coding	45	GC03M047033	4.06609	https://www.genecards.org/cgi-bin/carddisp.pl?gene=SETD2
PLA2G2A	Phospholipase A2 Group IIA	Protein Coding	45	GC01M019975	4.06098	https://www.genecards.org/cgi-bin/carddisp.pl?gene=PLA2G2A
MIR199B	MicroRNA 199b	RNA Gene	20	GC09M128244	4.05741	https://www.genecards.org/cgi-bin/carddisp.pl?gene=MIR199B
REPS1	RALBP1 Associated Eps Domain Containing 1	Protein Coding	38	GC06M138903	4.05348	https://www.genecards.org/cgi-bin/carddisp.pl?gene=REPS1
LOC105371046	Uncharacterized LOC105371046	RNA Gene	9	GC16P011651	4.05094	https://www.genecards.org/cgi-bin/carddisp.pl?gene=LOC105371046
APOC1	Apolipoprotein C1	Protein Coding	38	GC19P044914	4.05062	https://www.genecards.org/cgi-bin/carddisp.pl?gene=APOC1
GLIS3	GLIS Family Zinc Finger 3	Protein Coding	38	GC09M003816	4.05004	https://www.genecards.org/cgi-bin/carddisp.pl?gene=GLIS3
COQ5	Coenzyme Q5, Methyltransferase	Protein Coding	40	GC12M120503	4.04746	https://www.genecards.org/cgi-bin/carddisp.pl?gene=COQ5
TTC26	Tetratricopeptide Repeat Domain 26	Protein Coding	36	GC07P139135	4.04703	https://www.genecards.org/cgi-bin/carddisp.pl?gene=TTC26
LPL	Lipoprotein Lipase	Protein Coding	48	GC08P019901	4.04211	https://www.genecards.org/cgi-bin/carddisp.pl?gene=LPL
CBL	Cbl Proto-Oncogene	Protein Coding	49	GC11P119206	4.03802	https://www.genecards.org/cgi-bin/carddisp.pl?gene=CBL
VDAC1	Voltage Dependent Anion Channel 1	Protein Coding	45	GC05M133975	4.03356	https://www.genecards.org/cgi-bin/carddisp.pl?gene=VDAC1
CELSR1	Cadherin EGF LAG Seven-Pass G-Type Receptor 1	Protein Coding	41	GC22M046360	4.03351	https://www.genecards.org/cgi-bin/carddisp.pl?gene=CELSR1
DDB2	Damage Specific DNA Binding Protein 2	Protein Coding	44	GC11P047237	4.03086	https://www.genecards.org/cgi-bin/carddisp.pl?gene=DDB2
CS	Citrate Synthase	Protein Coding	43	GC12M056271	4.02724	https://www.genecards.org/cgi-bin/carddisp.pl?gene=CS
ALDH7A1	Aldehyde Dehydrogenase 7 Family Member A1	Protein Coding	46	GC05M126541	4.02646	https://www.genecards.org/cgi-bin/carddisp.pl?gene=ALDH7A1
TAC1	Tachykinin Precursor 1	Protein Coding	41	GC07P097731	4.025	https://www.genecards.org/cgi-bin/carddisp.pl?gene=TAC1
PACRG	Parkin Coregulated	Protein Coding	38	GC06P162727	4.02377	https://www.genecards.org/cgi-bin/carddisp.pl?gene=PACRG
ZEB2	Zinc Finger E-Box Binding Homeobox 2	Protein Coding	45	GC02M144384	4.02323	https://www.genecards.org/cgi-bin/carddisp.pl?gene=ZEB2
CNGB3	Cyclic Nucleotide Gated Channel Subunit Beta 3	Protein Coding	40	GC08M086553	4.01774	https://www.genecards.org/cgi-bin/carddisp.pl?gene=CNGB3
DPM1	Dolichyl-Phosphate Mannosyltransferase Subunit 1, Catalytic	Protein Coding	42	GC20M050934	4.01624	https://www.genecards.org/cgi-bin/carddisp.pl?gene=DPM1
CLCNKA	Chloride Voltage-Gated Channel Ka	Protein Coding	39	GC01P016018	4.01502	https://www.genecards.org/cgi-bin/carddisp.pl?gene=CLCNKA
CFAP43	Cilia And Flagella Associated Protein 43	Protein Coding	30	GC10M104129	4.01403	https://www.genecards.org/cgi-bin/carddisp.pl?gene=CFAP43
C1R	Complement C1r	Protein Coding	46	GC12M007750	4.01321	https://www.genecards.org/cgi-bin/carddisp.pl?gene=C1R
CALR	Calreticulin	Protein Coding	49	GC19P012938	4.01082	https://www.genecards.org/cgi-bin/carddisp.pl?gene=CALR
KCNJ13	Potassium Inwardly Rectifying Channel Subfamily J Member 13	Protein Coding	42	GC02M232765	4.01008	https://www.genecards.org/cgi-bin/carddisp.pl?gene=KCNJ13
PDP1	Pyruvate Dehydrogenase Phosphatase Catalytic Subunit 1	Protein Coding	45	GC08P093857	4.00794	https://www.genecards.org/cgi-bin/carddisp.pl?gene=PDP1
TULP1	TUB Like Protein 1	Protein Coding	41	GC06M066104	4.00723	https://www.genecards.org/cgi-bin/carddisp.pl?gene=TULP1
SLC9A6	Solute Carrier Family 9 Member A6	Protein Coding	45	GC0XP135985	4.00716	https://www.genecards.org/cgi-bin/carddisp.pl?gene=SLC9A6
SLC22A5	Solute Carrier Family 22 Member 5	Protein Coding	46	GC05P132369	4.00706	https://www.genecards.org/cgi-bin/carddisp.pl?gene=SLC22A5
YME1L1	YME1 Like 1 ATPase	Protein Coding	43	GC10M027110	4.0038	https://www.genecards.org/cgi-bin/carddisp.pl?gene=YME1L1
REL	REL Proto-Oncogene, NF-KB Subunit	Protein Coding	45	GC02P060881	4.00183	https://www.genecards.org/cgi-bin/carddisp.pl?gene=REL
C5AR1	Complement C5a Receptor 1	Protein Coding	42	GC19P047290	4.00146	https://www.genecards.org/cgi-bin/carddisp.pl?gene=C5AR1
LCA5	Lebercilin LCA5	Protein Coding	38	GC06M079484	3.99896	https://www.genecards.org/cgi-bin/carddisp.pl?gene=LCA5
MKRN3	Makorin Ring Finger Protein 3	Protein Coding	38	GC15P042858	3.99887	https://www.genecards.org/cgi-bin/carddisp.pl?gene=MKRN3
IRF4	Interferon Regulatory Factor 4	Protein Coding	42	GC06P000391	3.99756	https://www.genecards.org/cgi-bin/carddisp.pl?gene=IRF4
MB	Myoglobin	Protein Coding	42	GC22M035606	3.99737	https://www.genecards.org/cgi-bin/carddisp.pl?gene=MB
TNFSF4	TNF Superfamily Member 4	Protein Coding	39	GC01M173183	3.99363	https://www.genecards.org/cgi-bin/carddisp.pl?gene=TNFSF4
WRN	WRN RecQ Like Helicase	Protein Coding	44	GC08P031033	3.99321	https://www.genecards.org/cgi-bin/carddisp.pl?gene=WRN
IGFBP2	Insulin Like Growth Factor Binding Protein 2	Protein Coding	42	GC02P216632	3.98898	https://www.genecards.org/cgi-bin/carddisp.pl?gene=IGFBP2
TPP1	Tripeptidyl Peptidase 1	Protein Coding	42	GC11M006660	3.98872	https://www.genecards.org/cgi-bin/carddisp.pl?gene=TPP1
USP18	Ubiquitin Specific Peptidase 18	Protein Coding	40	GC22P018781	3.9866	https://www.genecards.org/cgi-bin/carddisp.pl?gene=USP18
AP4B1	Adaptor Related Protein Complex 4 Subunit Beta 1	Protein Coding	40	GC01M113894	3.98654	https://www.genecards.org/cgi-bin/carddisp.pl?gene=AP4B1
NADK2	NAD Kinase 2, Mitochondrial	Protein Coding	37	GC05M036194	3.9843	https://www.genecards.org/cgi-bin/carddisp.pl?gene=NADK2
UGDH	UDP-Glucose 6-Dehydrogenase	Protein Coding	44	GC04M039502	3.98356	https://www.genecards.org/cgi-bin/carddisp.pl?gene=UGDH
CAMK2A	Calcium/Calmodulin Dependent Protein Kinase II Alpha	Protein Coding	48	GC05M150219	3.9827	https://www.genecards.org/cgi-bin/carddisp.pl?gene=CAMK2A
SREBF1	Sterol Regulatory Element Binding Transcription Factor 1	Protein Coding	44	GC17M017810	3.98042	https://www.genecards.org/cgi-bin/carddisp.pl?gene=SREBF1
NDUFB10	NADH:Ubiquinone Oxidoreductase Subunit B10	Protein Coding	42	GC16P011690	3.97839	https://www.genecards.org/cgi-bin/carddisp.pl?gene=NDUFB10
ECM1	Extracellular Matrix Protein 1	Protein Coding	44	GC01P150508	3.97593	https://www.genecards.org/cgi-bin/carddisp.pl?gene=ECM1
ALOX5AP	Arachidonate 5-Lipoxygenase Activating Protein	Protein Coding	42	GC13P030713	3.97585	https://www.genecards.org/cgi-bin/carddisp.pl?gene=ALOX5AP
WASHC4	WASH Complex Subunit 4	Protein Coding	27	GC12P105108	3.97523	https://www.genecards.org/cgi-bin/carddisp.pl?gene=WASHC4
MORC2	MORC Family CW-Type Zinc Finger 2	Protein Coding	40	GC22M030925	3.97282	https://www.genecards.org/cgi-bin/carddisp.pl?gene=MORC2
INPP5E	Inositol Polyphosphate-5-Phosphatase E	Protein Coding	40	GC09M136428	3.96952	https://www.genecards.org/cgi-bin/carddisp.pl?gene=INPP5E
BCL11B	BAF Chromatin Remodeling Complex Subunit BCL11B	Protein Coding	41	GC14M099169	3.96893	https://www.genecards.org/cgi-bin/carddisp.pl?gene=BCL11B
NFIA	Nuclear Factor I A	Protein Coding	44	GC01P060865	3.96674	https://www.genecards.org/cgi-bin/carddisp.pl?gene=NFIA
PYY	Peptide YY	Protein Coding	42	GC17M043952	3.95897	https://www.genecards.org/cgi-bin/carddisp.pl?gene=PYY
SIRT3	Sirtuin 3	Protein Coding	45	GC11M000215	3.95674	https://www.genecards.org/cgi-bin/carddisp.pl?gene=SIRT3
SOX2	SRY-Box Transcription Factor 2	Protein Coding	44	GC03P181711	3.95023	https://www.genecards.org/cgi-bin/carddisp.pl?gene=SOX2
RPS20	Ribosomal Protein S20	Protein Coding	42	GC08M056067	3.94757	https://www.genecards.org/cgi-bin/carddisp.pl?gene=RPS20
NDRG1	N-Myc Downstream Regulated 1	Protein Coding	43	GC08M133237	3.94667	https://www.genecards.org/cgi-bin/carddisp.pl?gene=NDRG1
MAPK10	Mitogen-Activated Protein Kinase 10	Protein Coding	48	GC04M085990	3.94603	https://www.genecards.org/cgi-bin/carddisp.pl?gene=MAPK10
SETD1A	SET Domain Containing 1A, Histone Lysine Methyltransferase	Protein Coding	40	GC16P041106	3.94506	https://www.genecards.org/cgi-bin/carddisp.pl?gene=SETD1A
HMOX2	Heme Oxygenase 2	Protein Coding	45	GC16P004474	3.94302	https://www.genecards.org/cgi-bin/carddisp.pl?gene=HMOX2
EIF2S1	Eukaryotic Translation Initiation Factor 2 Subunit Alpha	Protein Coding	42	GC14P067359	3.94228	https://www.genecards.org/cgi-bin/carddisp.pl?gene=EIF2S1
MIR107	MicroRNA 107	RNA Gene	21	GC10M089600	3.93913	https://www.genecards.org/cgi-bin/carddisp.pl?gene=MIR107
TIMM50	Translocase Of Inner Mitochondrial Membrane 50	Protein Coding	38	GC19P039480	3.93881	https://www.genecards.org/cgi-bin/carddisp.pl?gene=TIMM50
KIF7	Kinesin Family Member 7	Protein Coding	38	GC15M089608	3.93829	https://www.genecards.org/cgi-bin/carddisp.pl?gene=KIF7
MYO6	Myosin VI	Protein Coding	44	GC06P075749	3.93828	https://www.genecards.org/cgi-bin/carddisp.pl?gene=MYO6
FTSJ1	FtsJ RNA 2'-O-Methyltransferase 1	Protein Coding	41	GC0XP048476	3.93668	https://www.genecards.org/cgi-bin/carddisp.pl?gene=FTSJ1
LRIG2	Leucine Rich Repeats And Immunoglobulin Like Domains 2	Protein Coding	40	GC01P113073	3.93571	https://www.genecards.org/cgi-bin/carddisp.pl?gene=LRIG2
TCF20	Transcription Factor 20	Protein Coding	37	GC22M042160	3.93351	https://www.genecards.org/cgi-bin/carddisp.pl?gene=TCF20
PPP1R12A	Protein Phosphatase 1 Regulatory Subunit 12A	Protein Coding	42	GC12M079773	3.93298	https://www.genecards.org/cgi-bin/carddisp.pl?gene=PPP1R12A
CPOX	Coproporphyrinogen Oxidase	Protein Coding	42	GC03M098576	3.93272	https://www.genecards.org/cgi-bin/carddisp.pl?gene=CPOX
LIPT2	Lipoyl(Octanoyl) Transferase 2	Protein Coding	34	GC11M090379	3.92896	https://www.genecards.org/cgi-bin/carddisp.pl?gene=LIPT2
DZIP1L	DAZ Interacting Zinc Finger Protein 1 Like	Protein Coding	35	GC03M138061	3.92517	https://www.genecards.org/cgi-bin/carddisp.pl?gene=DZIP1L
NDUFS6	NADH:Ubiquinone Oxidoreductase Subunit S6	Protein Coding	42	GC05P001801	3.9239	https://www.genecards.org/cgi-bin/carddisp.pl?gene=NDUFS6
EPOR	Erythropoietin Receptor	Protein Coding	46	GC19M011377	3.92099	https://www.genecards.org/cgi-bin/carddisp.pl?gene=EPOR
RAB27A	RAB27A, Member RAS Oncogene Family	Protein Coding	47	GC15M055202	3.91966	https://www.genecards.org/cgi-bin/carddisp.pl?gene=RAB27A
NDNF	Neuron Derived Neurotrophic Factor	Protein Coding	35	GC04M121035	3.91662	https://www.genecards.org/cgi-bin/carddisp.pl?gene=NDNF
LDHA	Lactate Dehydrogenase A	Protein Coding	49	GC11P018394	3.91568	https://www.genecards.org/cgi-bin/carddisp.pl?gene=LDHA
ABCB7	ATP Binding Cassette Subfamily B Member 7	Protein Coding	43	GC0XM075053	3.91538	https://www.genecards.org/cgi-bin/carddisp.pl?gene=ABCB7
SPAG1	Sperm Associated Antigen 1	Protein Coding	38	GC08P100157	3.91522	https://www.genecards.org/cgi-bin/carddisp.pl?gene=SPAG1
CHGA	Chromogranin A	Protein Coding	43	GC14P092944	3.91452	https://www.genecards.org/cgi-bin/carddisp.pl?gene=CHGA
GABBR1	Gamma-Aminobutyric Acid Type B Receptor Subunit 1	Protein Coding	45	GC06M029555	3.91165	https://www.genecards.org/cgi-bin/carddisp.pl?gene=GABBR1
LOC109504725	Androgen Receptor Repeat Instability Region	Biological Region	3	GC0XP067546	3.91067	https://www.genecards.org/cgi-bin/carddisp.pl?gene=LOC109504725
CCR1	C-C Motif Chemokine Receptor 1	Protein Coding	44	GC03M046218	3.91002	https://www.genecards.org/cgi-bin/carddisp.pl?gene=CCR1
IL6R	Interleukin 6 Receptor	Protein Coding	46	GC01P154405	3.90879	https://www.genecards.org/cgi-bin/carddisp.pl?gene=IL6R
PALS1	Protein Associated With LIN7 1, MAGUK P55 Family Member	Protein Coding	31	GC14P067240	3.90867	https://www.genecards.org/cgi-bin/carddisp.pl?gene=PALS1
IL17RD	Interleukin 17 Receptor D	Protein Coding	42	GC03M057089	3.90756	https://www.genecards.org/cgi-bin/carddisp.pl?gene=IL17RD
FLNC-AS1	FLNC Antisense RNA 1	RNA Gene	12	GC07M128851	3.90033	https://www.genecards.org/cgi-bin/carddisp.pl?gene=FLNC-AS1
FLRT3	Fibronectin Leucine Rich Transmembrane Protein 3	Protein Coding	43	GC20M014322	3.89706	https://www.genecards.org/cgi-bin/carddisp.pl?gene=FLRT3
VHL	Von Hippel-Lindau Tumor Suppressor	Protein Coding	44	GC03P012458	3.89705	https://www.genecards.org/cgi-bin/carddisp.pl?gene=VHL
LRP1B	LDL Receptor Related Protein 1B	Protein Coding	41	GC02M140231	3.89571	https://www.genecards.org/cgi-bin/carddisp.pl?gene=LRP1B
CFI	Complement Factor I	Protein Coding	45	GC04M109732	3.89177	https://www.genecards.org/cgi-bin/carddisp.pl?gene=CFI
GUSB	Glucuronidase Beta	Protein Coding	46	GC07M065960	3.89064	https://www.genecards.org/cgi-bin/carddisp.pl?gene=GUSB
GDAP1	Ganglioside Induced Differentiation Associated Protein 1	Protein Coding	42	GC08P074315	3.88696	https://www.genecards.org/cgi-bin/carddisp.pl?gene=GDAP1
NOTCH4	Notch Receptor 4	Protein Coding	44	GC06M065988	3.88243	https://www.genecards.org/cgi-bin/carddisp.pl?gene=NOTCH4
IL33	Interleukin 33	Protein Coding	37	GC09P006572	3.87836	https://www.genecards.org/cgi-bin/carddisp.pl?gene=IL33
KYNU	Kynureninase	Protein Coding	45	GC02P142877	3.87822	https://www.genecards.org/cgi-bin/carddisp.pl?gene=KYNU
DGCR2	DiGeorge Syndrome Critical Region Gene 2	Protein Coding	40	GC22M019339	3.87764	https://www.genecards.org/cgi-bin/carddisp.pl?gene=DGCR2
BAG3	BAG Cochaperone 3	Protein Coding	42	GC10P119651	3.87754	https://www.genecards.org/cgi-bin/carddisp.pl?gene=BAG3
CNTN2	Contactin 2	Protein Coding	44	GC01P205043	3.86984	https://www.genecards.org/cgi-bin/carddisp.pl?gene=CNTN2
RSPH4A	Radial Spoke Head Component 4A	Protein Coding	37	GC06P116616	3.86967	https://www.genecards.org/cgi-bin/carddisp.pl?gene=RSPH4A
BMP6	Bone Morphogenetic Protein 6	Protein Coding	42	GC06P007726	3.86874	https://www.genecards.org/cgi-bin/carddisp.pl?gene=BMP6
FAN1	FANCD2 And FANCI Associated Nuclease 1	Protein Coding	36	GC15P042139	3.86237	https://www.genecards.org/cgi-bin/carddisp.pl?gene=FAN1
CLIC2	Chloride Intracellular Channel 2	Protein Coding	39	GC0XM155276	3.86182	https://www.genecards.org/cgi-bin/carddisp.pl?gene=CLIC2
TANGO2	Transport And Golgi Organization 2 Homolog	Protein Coding	34	GC22P020017	3.86065	https://www.genecards.org/cgi-bin/carddisp.pl?gene=TANGO2
GNS	Glucosamine (N-Acetyl)-6-Sulfatase	Protein Coding	43	GC12M064713	3.86015	https://www.genecards.org/cgi-bin/carddisp.pl?gene=GNS
DM1-AS	DM1 Locus Antisense RNA	RNA Gene	12	GC19P066914	3.85889	https://www.genecards.org/cgi-bin/carddisp.pl?gene=DM1-AS
WHRN	Whirlin	Protein Coding	33	GC09M115413	3.85879	https://www.genecards.org/cgi-bin/carddisp.pl?gene=WHRN
C1QB	Complement C1q B Chain	Protein Coding	43	GC01P022652	3.85798	https://www.genecards.org/cgi-bin/carddisp.pl?gene=C1QB
NGFR	Nerve Growth Factor Receptor	Protein Coding	44	GC17P049495	3.8536	https://www.genecards.org/cgi-bin/carddisp.pl?gene=NGFR
WNT5A	Wnt Family Member 5A	Protein Coding	48	GC03M055465	3.85288	https://www.genecards.org/cgi-bin/carddisp.pl?gene=WNT5A
TNFAIP3	TNF Alpha Induced Protein 3	Protein Coding	46	GC06P137866	3.85207	https://www.genecards.org/cgi-bin/carddisp.pl?gene=TNFAIP3
IFNB1	Interferon Beta 1	Protein Coding	41	GC09M021077	3.85176	https://www.genecards.org/cgi-bin/carddisp.pl?gene=IFNB1
PABPN1	Poly(A) Binding Protein Nuclear 1	Protein Coding	44	GC14P033039	3.84978	https://www.genecards.org/cgi-bin/carddisp.pl?gene=PABPN1
MIR30D	MicroRNA 30d	RNA Gene	18	GC08M134804	3.84881	https://www.genecards.org/cgi-bin/carddisp.pl?gene=MIR30D
TRAF6	TNF Receptor Associated Factor 6	Protein Coding	44	GC11M036467	3.84496	https://www.genecards.org/cgi-bin/carddisp.pl?gene=TRAF6
PCYT1A	Phosphate Cytidylyltransferase 1A, Choline	Protein Coding	46	GC03M196214	3.84225	https://www.genecards.org/cgi-bin/carddisp.pl?gene=PCYT1A
PDZD7	PDZ Domain Containing 7	Protein Coding	37	GC10M101007	3.84147	https://www.genecards.org/cgi-bin/carddisp.pl?gene=PDZD7
ALG2	ALG2 Alpha-1,3/1,6-Mannosyltransferase	Protein Coding	41	GC09M099216	3.84114	https://www.genecards.org/cgi-bin/carddisp.pl?gene=ALG2
MYH3	Myosin Heavy Chain 3	Protein Coding	42	GC17M010628	3.83972	https://www.genecards.org/cgi-bin/carddisp.pl?gene=MYH3
MIR198	MicroRNA 198	RNA Gene	16	GC03M120395	3.83545	https://www.genecards.org/cgi-bin/carddisp.pl?gene=MIR198
HPSE2	Heparanase 2 (Inactive)	Protein Coding	41	GC10M098457	3.82708	https://www.genecards.org/cgi-bin/carddisp.pl?gene=HPSE2
NPRL3	NPR3 Like, GATOR1 Complex Subunit	Protein Coding	36	GC16M000084	3.8266	https://www.genecards.org/cgi-bin/carddisp.pl?gene=NPRL3
BECN1	Beclin 1	Protein Coding	44	GC17M042810	3.82564	https://www.genecards.org/cgi-bin/carddisp.pl?gene=BECN1
SAG	S-Antigen Visual Arrestin	Protein Coding	44	GC02P233393	3.82514	https://www.genecards.org/cgi-bin/carddisp.pl?gene=SAG
ETV6	ETS Variant Transcription Factor 6	Protein Coding	45	GC12P011649	3.82314	https://www.genecards.org/cgi-bin/carddisp.pl?gene=ETV6
LIG4	DNA Ligase 4	Protein Coding	46	GC13M108207	3.82175	https://www.genecards.org/cgi-bin/carddisp.pl?gene=LIG4
TRAPPC12	Trafficking Protein Particle Complex Subunit 12	Protein Coding	37	GC02P003383	3.81853	https://www.genecards.org/cgi-bin/carddisp.pl?gene=TRAPPC12
KITLG	KIT Ligand	Protein Coding	43	GC12M088492	3.81652	https://www.genecards.org/cgi-bin/carddisp.pl?gene=KITLG
MRPL44	Mitochondrial Ribosomal Protein L44	Protein Coding	40	GC02P223957	3.81575	https://www.genecards.org/cgi-bin/carddisp.pl?gene=MRPL44
UBE2L3	Ubiquitin Conjugating Enzyme E2 L3	Protein Coding	43	GC22P021549	3.81478	https://www.genecards.org/cgi-bin/carddisp.pl?gene=UBE2L3
IRF6	Interferon Regulatory Factor 6	Protein Coding	42	GC01M209785	3.81177	https://www.genecards.org/cgi-bin/carddisp.pl?gene=IRF6
ARMC5	Armadillo Repeat Containing 5	Protein Coding	36	GC16P041142	3.81099	https://www.genecards.org/cgi-bin/carddisp.pl?gene=ARMC5
RAC2	Rac Family Small GTPase 2	Protein Coding	49	GC22M057489	3.81018	https://www.genecards.org/cgi-bin/carddisp.pl?gene=RAC2
GLT8D1	Glycosyltransferase 8 Domain Containing 1	Protein Coding	38	GC03M052694	3.80864	https://www.genecards.org/cgi-bin/carddisp.pl?gene=GLT8D1
ADK	Adenosine Kinase	Protein Coding	49	GC10P074155	3.80857	https://www.genecards.org/cgi-bin/carddisp.pl?gene=ADK
ACADVL	Acyl-CoA Dehydrogenase Very Long Chain	Protein Coding	44	GC17P007219	3.80791	https://www.genecards.org/cgi-bin/carddisp.pl?gene=ACADVL
FTO	FTO Alpha-Ketoglutarate Dependent Dioxygenase	Protein Coding	44	GC16P053832	3.8057	https://www.genecards.org/cgi-bin/carddisp.pl?gene=FTO
CALB2	Calbindin 2	Protein Coding	39	GC16P071358	3.80545	https://www.genecards.org/cgi-bin/carddisp.pl?gene=CALB2
RAB5A	RAB5A, Member RAS Oncogene Family	Protein Coding	43	GC03P019948	3.80495	https://www.genecards.org/cgi-bin/carddisp.pl?gene=RAB5A
F9	Coagulation Factor IX	Protein Coding	46	GC0XP139530	3.80175	https://www.genecards.org/cgi-bin/carddisp.pl?gene=F9
DALRD3	DALR Anticodon Binding Domain Containing 3	Protein Coding	34	GC03M049015	3.80058	https://www.genecards.org/cgi-bin/carddisp.pl?gene=DALRD3
IFT80	Intraflagellar Transport 80	Protein Coding	36	GC03M160256	3.7984	https://www.genecards.org/cgi-bin/carddisp.pl?gene=IFT80
GJB3	Gap Junction Protein Beta 3	Protein Coding	43	GC01P034781	3.79683	https://www.genecards.org/cgi-bin/carddisp.pl?gene=GJB3
POU3F3	POU Class 3 Homeobox 3	Protein Coding	40	GC02P104855	3.79398	https://www.genecards.org/cgi-bin/carddisp.pl?gene=POU3F3
TRAF3	TNF Receptor Associated Factor 3	Protein Coding	45	GC14P109708	3.79229	https://www.genecards.org/cgi-bin/carddisp.pl?gene=TRAF3
GRIK4	Glutamate Ionotropic Receptor Kainate Type Subunit 4	Protein Coding	42	GC11P120512	3.78972	https://www.genecards.org/cgi-bin/carddisp.pl?gene=GRIK4
APBA1	Amyloid Beta Precursor Protein Binding Family A Member 1	Protein Coding	38	GC09M069427	3.78664	https://www.genecards.org/cgi-bin/carddisp.pl?gene=APBA1
GNPTG	N-Acetylglucosamine-1-Phosphate Transferase Subunit Gamma	Protein Coding	39	GC16P001351	3.78594	https://www.genecards.org/cgi-bin/carddisp.pl?gene=GNPTG
TSPAN1	Tetraspanin 1	Protein Coding	39	GC01P046175	3.77893	https://www.genecards.org/cgi-bin/carddisp.pl?gene=TSPAN1
APOL2	Apolipoprotein L2	Protein Coding	39	GC22M036226	3.77686	https://www.genecards.org/cgi-bin/carddisp.pl?gene=APOL2
APOL4	Apolipoprotein L4	Protein Coding	36	GC22M057329	3.77686	https://www.genecards.org/cgi-bin/carddisp.pl?gene=APOL4
AMBP	Alpha-1-Microglobulin/Bikunin Precursor	Protein Coding	42	GC09M114060	3.77663	https://www.genecards.org/cgi-bin/carddisp.pl?gene=AMBP
CSRP3	Cysteine And Glycine Rich Protein 3	Protein Coding	41	GC11M019160	3.77617	https://www.genecards.org/cgi-bin/carddisp.pl?gene=CSRP3
STS	Steroid Sulfatase	Protein Coding	45	GC0XP007146	3.77581	https://www.genecards.org/cgi-bin/carddisp.pl?gene=STS
CYFIP1	Cytoplasmic FMR1 Interacting Protein 1	Protein Coding	39	GC15M022867	3.77307	https://www.genecards.org/cgi-bin/carddisp.pl?gene=CYFIP1
DDX3X	DEAD-Box Helicase 3 X-Linked	Protein Coding	44	GC0XP041333	3.7649	https://www.genecards.org/cgi-bin/carddisp.pl?gene=DDX3X
FAM126A	Family With Sequence Similarity 126 Member A	Protein Coding	36	GC07M022889	3.76445	https://www.genecards.org/cgi-bin/carddisp.pl?gene=FAM126A
PNPLA8	Patatin Like Phospholipase Domain Containing 8	Protein Coding	42	GC07M108470	3.76223	https://www.genecards.org/cgi-bin/carddisp.pl?gene=PNPLA8
KY	Kyphoscoliosis Peptidase	Protein Coding	35	GC03M134599	3.75487	https://www.genecards.org/cgi-bin/carddisp.pl?gene=KY
TCTN2	Tectonic Family Member 2	Protein Coding	38	GC12P123671	3.7541	https://www.genecards.org/cgi-bin/carddisp.pl?gene=TCTN2
ERBB3	Erb-B2 Receptor Tyrosine Kinase 3	Protein Coding	51	GC12P057264	3.75373	https://www.genecards.org/cgi-bin/carddisp.pl?gene=ERBB3
BMPR2	Bone Morphogenetic Protein Receptor Type 2	Protein Coding	48	GC02P202376	3.75348	https://www.genecards.org/cgi-bin/carddisp.pl?gene=BMPR2
POGZ	Pogo Transposable Element Derived With ZNF Domain	Protein Coding	41	GC01M151402	3.75047	https://www.genecards.org/cgi-bin/carddisp.pl?gene=POGZ
KCNA4	Potassium Voltage-Gated Channel Subfamily A Member 4	Protein Coding	44	GC11M030009	3.7503	https://www.genecards.org/cgi-bin/carddisp.pl?gene=KCNA4
HGSNAT	Heparan-Alpha-Glucosaminide N-Acetyltransferase	Protein Coding	37	GC08P043140	3.74994	https://www.genecards.org/cgi-bin/carddisp.pl?gene=HGSNAT
NCSTN	Nicastrin	Protein Coding	45	GC01P160343	3.74725	https://www.genecards.org/cgi-bin/carddisp.pl?gene=NCSTN
NDUFAF7	NADH:Ubiquinone Oxidoreductase Complex Assembly Factor 7	Protein Coding	33	GC02P037231	3.74077	https://www.genecards.org/cgi-bin/carddisp.pl?gene=NDUFAF7
ZNFX1	Zinc Finger NFX1-Type Containing 1	Protein Coding	34	GC20M049238	3.74051	https://www.genecards.org/cgi-bin/carddisp.pl?gene=ZNFX1
PDE3A	Phosphodiesterase 3A	Protein Coding	48	GC12P021516	3.73979	https://www.genecards.org/cgi-bin/carddisp.pl?gene=PDE3A
F13A1	Coagulation Factor XIII A Chain	Protein Coding	45	GC06M006144	3.73677	https://www.genecards.org/cgi-bin/carddisp.pl?gene=F13A1
NUP107	Nucleoporin 107	Protein Coding	42	GC12P068686	3.73595	https://www.genecards.org/cgi-bin/carddisp.pl?gene=NUP107
DCLK1	Doublecortin Like Kinase 1	Protein Coding	44	GC13M035768	3.73494	https://www.genecards.org/cgi-bin/carddisp.pl?gene=DCLK1
WDR4	WD Repeat Domain 4	Protein Coding	38	GC21M042843	3.73429	https://www.genecards.org/cgi-bin/carddisp.pl?gene=WDR4
CCL3	C-C Motif Chemokine Ligand 3	Protein Coding	37	GC17M036088	3.73413	https://www.genecards.org/cgi-bin/carddisp.pl?gene=CCL3
MFF	Mitochondrial Fission Factor	Protein Coding	37	GC02P227325	3.73383	https://www.genecards.org/cgi-bin/carddisp.pl?gene=MFF
MERTK	MER Proto-Oncogene, Tyrosine Kinase	Protein Coding	49	GC02P111898	3.73323	https://www.genecards.org/cgi-bin/carddisp.pl?gene=MERTK
PTCHD1	Patched Domain Containing 1	Protein Coding	36	GC0XP023334	3.73149	https://www.genecards.org/cgi-bin/carddisp.pl?gene=PTCHD1
WNT10A	Wnt Family Member 10A	Protein Coding	44	GC02P218900	3.73101	https://www.genecards.org/cgi-bin/carddisp.pl?gene=WNT10A
CSF2	Colony Stimulating Factor 2	Protein Coding	41	GC05P132073	3.72972	https://www.genecards.org/cgi-bin/carddisp.pl?gene=CSF2
CASP8	Caspase 8	Protein Coding	49	GC02P201233	3.72814	https://www.genecards.org/cgi-bin/carddisp.pl?gene=CASP8
CDKN1B	Cyclin Dependent Kinase Inhibitor 1B	Protein Coding	45	GC12P021339	3.72674	https://www.genecards.org/cgi-bin/carddisp.pl?gene=CDKN1B
MYOCD	Myocardin	Protein Coding	41	GC17P012665	3.7239	https://www.genecards.org/cgi-bin/carddisp.pl?gene=MYOCD
NEU1	Neuraminidase 1	Protein Coding	44	GC06M031857	3.72366	https://www.genecards.org/cgi-bin/carddisp.pl?gene=NEU1
KDM5C	Lysine Demethylase 5C	Protein Coding	43	GC0XM053176	3.72044	https://www.genecards.org/cgi-bin/carddisp.pl?gene=KDM5C
LINS1	Lines Homolog 1	Protein Coding	29	GC15M117304	3.71884	https://www.genecards.org/cgi-bin/carddisp.pl?gene=LINS1
PON3	Paraoxonase 3	Protein Coding	44	GC07M095359	3.71849	https://www.genecards.org/cgi-bin/carddisp.pl?gene=PON3
ARHGEF6	Rac/Cdc42 Guanine Nucleotide Exchange Factor 6	Protein Coding	41	GC0XM136665	3.71811	https://www.genecards.org/cgi-bin/carddisp.pl?gene=ARHGEF6
ABCD4	ATP Binding Cassette Subfamily D Member 4	Protein Coding	42	GC14M074285	3.71089	https://www.genecards.org/cgi-bin/carddisp.pl?gene=ABCD4
IDO1	Indoleamine 2,3-Dioxygenase 1	Protein Coding	43	GC08P039891	3.70894	https://www.genecards.org/cgi-bin/carddisp.pl?gene=IDO1
TWIST1	Twist Family BHLH Transcription Factor 1	Protein Coding	44	GC07M019020	3.70865	https://www.genecards.org/cgi-bin/carddisp.pl?gene=TWIST1
HSPB1	Heat Shock Protein Family B (Small) Member 1	Protein Coding	49	GC07P076302	3.70776	https://www.genecards.org/cgi-bin/carddisp.pl?gene=HSPB1
MTRR	5-Methyltetrahydrofolate-Homocysteine Methyltransferase Reductase	Protein Coding	42	GC05P007851	3.70697	https://www.genecards.org/cgi-bin/carddisp.pl?gene=MTRR
GRIA2	Glutamate Ionotropic Receptor AMPA Type Subunit 2	Protein Coding	49	GC04P157204	3.70626	https://www.genecards.org/cgi-bin/carddisp.pl?gene=GRIA2
ABCG2	ATP Binding Cassette Subfamily G Member 2 (Junior Blood Group)	Protein Coding	48	GC04M088090	3.70402	https://www.genecards.org/cgi-bin/carddisp.pl?gene=ABCG2
ACP5	Acid Phosphatase 5, Tartrate Resistant	Protein Coding	45	GC19M011574	3.70213	https://www.genecards.org/cgi-bin/carddisp.pl?gene=ACP5
MCPH1	Microcephalin 1	Protein Coding	40	GC08P006406	3.70167	https://www.genecards.org/cgi-bin/carddisp.pl?gene=MCPH1
RARS2	Arginyl-TRNA Synthetase 2, Mitochondrial	Protein Coding	42	GC06M087514	3.70137	https://www.genecards.org/cgi-bin/carddisp.pl?gene=RARS2
TUBG1	Tubulin Gamma 1	Protein Coding	46	GC17P042609	3.70021	https://www.genecards.org/cgi-bin/carddisp.pl?gene=TUBG1
WARS2-AS1	WARS2 Antisense RNA 1	RNA Gene	13	GC01P119141	3.69827	https://www.genecards.org/cgi-bin/carddisp.pl?gene=WARS2-AS1
STX3	Syntaxin 3	Protein Coding	40	GC11P059713	3.69361	https://www.genecards.org/cgi-bin/carddisp.pl?gene=STX3
ADAM22	ADAM Metallopeptidase Domain 22	Protein Coding	42	GC07P087934	3.69295	https://www.genecards.org/cgi-bin/carddisp.pl?gene=ADAM22
PPP1R1B	Protein Phosphatase 1 Regulatory Inhibitor Subunit 1B	Protein Coding	41	GC17P039626	3.69194	https://www.genecards.org/cgi-bin/carddisp.pl?gene=PPP1R1B
OCA2	OCA2 Melanosomal Transmembrane Protein	Protein Coding	42	GC15M027754	3.69168	https://www.genecards.org/cgi-bin/carddisp.pl?gene=OCA2
FKBP5	FKBP Prolyl Isomerase 5	Protein Coding	45	GC06M066105	3.69022	https://www.genecards.org/cgi-bin/carddisp.pl?gene=FKBP5
GDI1	GDP Dissociation Inhibitor 1	Protein Coding	42	GC0XP154436	3.68903	https://www.genecards.org/cgi-bin/carddisp.pl?gene=GDI1
SNX27	Sorting Nexin 27	Protein Coding	37	GC01P151611	3.68079	https://www.genecards.org/cgi-bin/carddisp.pl?gene=SNX27
HTR7	5-Hydroxytryptamine Receptor 7	Protein Coding	45	GC10M090740	3.68033	https://www.genecards.org/cgi-bin/carddisp.pl?gene=HTR7
MEG3	Maternally Expressed 3	RNA Gene	29	GC14P109962	3.68023	https://www.genecards.org/cgi-bin/carddisp.pl?gene=MEG3
GATAD2B	GATA Zinc Finger Domain Containing 2B	Protein Coding	42	GC01M153805	3.67734	https://www.genecards.org/cgi-bin/carddisp.pl?gene=GATAD2B
TAB2	TGF-Beta Activated Kinase 1 (MAP3K7) Binding Protein 2	Protein Coding	46	GC06P149218	3.67349	https://www.genecards.org/cgi-bin/carddisp.pl?gene=TAB2
PTGS1	Prostaglandin-Endoperoxide Synthase 1	Protein Coding	45	GC09P122370	3.65815	https://www.genecards.org/cgi-bin/carddisp.pl?gene=PTGS1
LOC122152296	Sharpr-MPRA Regulatory Region 8762	Biological Region	3	GC01P216246	3.65254	https://www.genecards.org/cgi-bin/carddisp.pl?gene=LOC122152296
SH2B1	SH2B Adaptor Protein 1	Protein Coding	42	GC16P040923	3.65208	https://www.genecards.org/cgi-bin/carddisp.pl?gene=SH2B1
KCNN3	Potassium Calcium-Activated Channel Subfamily N Member 3	Protein Coding	43	GC01M154697	3.65146	https://www.genecards.org/cgi-bin/carddisp.pl?gene=KCNN3
TBX5	T-Box Transcription Factor 5	Protein Coding	45	GC12M114353	3.64949	https://www.genecards.org/cgi-bin/carddisp.pl?gene=TBX5
MEOX1	Mesenchyme Homeobox 1	Protein Coding	41	GC17M043640	3.64506	https://www.genecards.org/cgi-bin/carddisp.pl?gene=MEOX1
ATP5F1E	ATP Synthase F1 Subunit Epsilon	Protein Coding	34	GC20M059026	3.64465	https://www.genecards.org/cgi-bin/carddisp.pl?gene=ATP5F1E
CLOCK	Clock Circadian Regulator	Protein Coding	42	GC04M055427	3.64461	https://www.genecards.org/cgi-bin/carddisp.pl?gene=CLOCK
GALM	Galactose Mutarotase	Protein Coding	43	GC02P038665	3.64303	https://www.genecards.org/cgi-bin/carddisp.pl?gene=GALM
KISS1	KiSS-1 Metastasis Suppressor	Protein Coding	41	GC01M204190	3.64261	https://www.genecards.org/cgi-bin/carddisp.pl?gene=KISS1
MPLKIP	M-Phase Specific PLK1 Interacting Protein	Protein Coding	35	GC07M040126	3.64146	https://www.genecards.org/cgi-bin/carddisp.pl?gene=MPLKIP
TP53RK	TP53 Regulating Kinase	Protein Coding	41	GC20M046684	3.64087	https://www.genecards.org/cgi-bin/carddisp.pl?gene=TP53RK
MASP1	MBL Associated Serine Protease 1	Protein Coding	47	GC03M187216	3.6398	https://www.genecards.org/cgi-bin/carddisp.pl?gene=MASP1
NDUFA1	NADH:Ubiquinone Oxidoreductase Subunit A1	Protein Coding	43	GC0XP119871	3.63848	https://www.genecards.org/cgi-bin/carddisp.pl?gene=NDUFA1
APOD	Apolipoprotein D	Protein Coding	42	GC03M195568	3.63808	https://www.genecards.org/cgi-bin/carddisp.pl?gene=APOD
VAMP2	Vesicle Associated Membrane Protein 2	Protein Coding	41	GC17M010433	3.63798	https://www.genecards.org/cgi-bin/carddisp.pl?gene=VAMP2
ABCA4	ATP Binding Cassette Subfamily A Member 4	Protein Coding	45	GC01M093992	3.63761	https://www.genecards.org/cgi-bin/carddisp.pl?gene=ABCA4
CLMP	CXADR Like Membrane Protein	Protein Coding	39	GC11M123069	3.63758	https://www.genecards.org/cgi-bin/carddisp.pl?gene=CLMP
GSS	Glutathione Synthetase	Protein Coding	45	GC20M034928	3.6363	https://www.genecards.org/cgi-bin/carddisp.pl?gene=GSS
CEP63	Centrosomal Protein 63	Protein Coding	40	GC03P134485	3.63613	https://www.genecards.org/cgi-bin/carddisp.pl?gene=CEP63
SLC1A4	Solute Carrier Family 1 Member 4	Protein Coding	44	GC02P064988	3.63561	https://www.genecards.org/cgi-bin/carddisp.pl?gene=SLC1A4
SLC2A9	Solute Carrier Family 2 Member 9	Protein Coding	44	GC04M009772	3.63087	https://www.genecards.org/cgi-bin/carddisp.pl?gene=SLC2A9
USH1H	Usher Syndrome 1H (Autosomal Recessive)	Genetic Locus	3	GC15U901004	3.63024	https://www.genecards.org/cgi-bin/carddisp.pl?gene=USH1H
NOS1AP	Nitric Oxide Synthase 1 Adaptor Protein	Protein Coding	38	GC01P162069	3.62558	https://www.genecards.org/cgi-bin/carddisp.pl?gene=NOS1AP
CYB5R3	Cytochrome B5 Reductase 3	Protein Coding	44	GC22M057611	3.62554	https://www.genecards.org/cgi-bin/carddisp.pl?gene=CYB5R3
DIAPH1	Diaphanous Related Formin 1	Protein Coding	45	GC05M141516	3.62496	https://www.genecards.org/cgi-bin/carddisp.pl?gene=DIAPH1
PRKG1	Protein Kinase CGMP-Dependent 1	Protein Coding	48	GC10P050991	3.6246	https://www.genecards.org/cgi-bin/carddisp.pl?gene=PRKG1
PLPBP	Pyridoxal Phosphate Binding Protein	Protein Coding	32	GC08P037763	3.6245	https://www.genecards.org/cgi-bin/carddisp.pl?gene=PLPBP
SSBP1	Single Stranded DNA Binding Protein 1	Protein Coding	39	GC07P148685	3.62154	https://www.genecards.org/cgi-bin/carddisp.pl?gene=SSBP1
HDAC2	Histone Deacetylase 2	Protein Coding	49	GC06M113933	3.61992	https://www.genecards.org/cgi-bin/carddisp.pl?gene=HDAC2
OSGEP	O-Sialoglycoprotein Endopeptidase	Protein Coding	41	GC14M020446	3.61861	https://www.genecards.org/cgi-bin/carddisp.pl?gene=OSGEP
DNAJC19	DnaJ Heat Shock Protein Family (Hsp40) Member C19	Protein Coding	41	GC03M180983	3.61809	https://www.genecards.org/cgi-bin/carddisp.pl?gene=DNAJC19
ZNF365	Zinc Finger Protein 365	Protein Coding	38	GC10P062374	3.61777	https://www.genecards.org/cgi-bin/carddisp.pl?gene=ZNF365
ABCC9	ATP Binding Cassette Subfamily C Member 9	Protein Coding	45	GC12M021797	3.61675	https://www.genecards.org/cgi-bin/carddisp.pl?gene=ABCC9
PPP2R1A	Protein Phosphatase 2 Scaffold Subunit Aalpha	Protein Coding	45	GC19P067249	3.61247	https://www.genecards.org/cgi-bin/carddisp.pl?gene=PPP2R1A
FGF17	Fibroblast Growth Factor 17	Protein Coding	44	GC08P022042	3.61209	https://www.genecards.org/cgi-bin/carddisp.pl?gene=FGF17
HS6ST1	Heparan Sulfate 6-O-Sulfotransferase 1	Protein Coding	41	GC02M128236	3.61209	https://www.genecards.org/cgi-bin/carddisp.pl?gene=HS6ST1
ALG1	ALG1 Chitobiosyldiphosphodolichol Beta-Mannosyltransferase	Protein Coding	42	GC16P005033	3.60954	https://www.genecards.org/cgi-bin/carddisp.pl?gene=ALG1
TPRKB	TP53RK Binding Protein	Protein Coding	38	GC02M073730	3.608	https://www.genecards.org/cgi-bin/carddisp.pl?gene=TPRKB
LAGE3	L Antigen Family Member 3	Protein Coding	34	GC0XM154477	3.608	https://www.genecards.org/cgi-bin/carddisp.pl?gene=LAGE3
OGDH	Oxoglutarate Dehydrogenase	Protein Coding	45	GC07P044606	3.6039	https://www.genecards.org/cgi-bin/carddisp.pl?gene=OGDH
COQ9	Coenzyme Q9	Protein Coding	40	GC16P057447	3.60383	https://www.genecards.org/cgi-bin/carddisp.pl?gene=COQ9
TSHZ3	Teashirt Zinc Finger Homeobox 3	Protein Coding	37	GC19M033817	3.60304	https://www.genecards.org/cgi-bin/carddisp.pl?gene=TSHZ3
RDH11	Retinol Dehydrogenase 11	Protein Coding	43	GC14M067676	3.60287	https://www.genecards.org/cgi-bin/carddisp.pl?gene=RDH11
CXCL9	C-X-C Motif Chemokine Ligand 9	Protein Coding	37	GC04M076001	3.60173	https://www.genecards.org/cgi-bin/carddisp.pl?gene=CXCL9
NDUFA10	NADH:Ubiquinone Oxidoreductase Subunit A10	Protein Coding	43	GC02M239893	3.59875	https://www.genecards.org/cgi-bin/carddisp.pl?gene=NDUFA10
SNCG	Synuclein Gamma	Protein Coding	40	GC10P092416	3.59794	https://www.genecards.org/cgi-bin/carddisp.pl?gene=SNCG
ACTG1	Actin Gamma 1	Protein Coding	47	GC17M081509	3.59788	https://www.genecards.org/cgi-bin/carddisp.pl?gene=ACTG1
EIF2S3	Eukaryotic Translation Initiation Factor 2 Subunit Gamma	Protein Coding	44	GC0XP024054	3.59313	https://www.genecards.org/cgi-bin/carddisp.pl?gene=EIF2S3
AGO2	Argonaute RISC Catalytic Component 2	Protein Coding	40	GC08M140522	3.59076	https://www.genecards.org/cgi-bin/carddisp.pl?gene=AGO2
GLP1R	Glucagon Like Peptide 1 Receptor	Protein Coding	45	GC06P039048	3.5906	https://www.genecards.org/cgi-bin/carddisp.pl?gene=GLP1R
UBE2A	Ubiquitin Conjugating Enzyme E2 A	Protein Coding	43	GC0XP119618	3.59002	https://www.genecards.org/cgi-bin/carddisp.pl?gene=UBE2A
MSH2	MutS Homolog 2	Protein Coding	46	GC02P047403	3.58867	https://www.genecards.org/cgi-bin/carddisp.pl?gene=MSH2
CACNA1I	Calcium Voltage-Gated Channel Subunit Alpha1 I	Protein Coding	44	GC22P039570	3.58748	https://www.genecards.org/cgi-bin/carddisp.pl?gene=CACNA1I
DDB1	Damage Specific DNA Binding Protein 1	Protein Coding	43	GC11M089571	3.58668	https://www.genecards.org/cgi-bin/carddisp.pl?gene=DDB1
TIMP2	TIMP Metallopeptidase Inhibitor 2	Protein Coding	41	GC17M078852	3.58665	https://www.genecards.org/cgi-bin/carddisp.pl?gene=TIMP2
CHRNA5	Cholinergic Receptor Nicotinic Alpha 5 Subunit	Protein Coding	42	GC15P078565	3.58481	https://www.genecards.org/cgi-bin/carddisp.pl?gene=CHRNA5
FMN2	Formin 2	Protein Coding	38	GC01P240014	3.58407	https://www.genecards.org/cgi-bin/carddisp.pl?gene=FMN2
KIF11	Kinesin Family Member 11	Protein Coding	47	GC10P092574	3.58363	https://www.genecards.org/cgi-bin/carddisp.pl?gene=KIF11
MTTP	Microsomal Triglyceride Transfer Protein	Protein Coding	42	GC04P099563	3.58211	https://www.genecards.org/cgi-bin/carddisp.pl?gene=MTTP
HAVCR2	Hepatitis A Virus Cellular Receptor 2	Protein Coding	44	GC05M157063	3.58197	https://www.genecards.org/cgi-bin/carddisp.pl?gene=HAVCR2
ADA	Adenosine Deaminase	Protein Coding	49	GC20M044620	3.58161	https://www.genecards.org/cgi-bin/carddisp.pl?gene=ADA
MTMR2	Myotubularin Related Protein 2	Protein Coding	43	GC11M096574	3.58123	https://www.genecards.org/cgi-bin/carddisp.pl?gene=MTMR2
COG6	Component Of Oligomeric Golgi Complex 6	Protein Coding	38	GC13P039655	3.57966	https://www.genecards.org/cgi-bin/carddisp.pl?gene=COG6
CXCR3	C-X-C Motif Chemokine Receptor 3	Protein Coding	42	GC0XM071615	3.57904	https://www.genecards.org/cgi-bin/carddisp.pl?gene=CXCR3
HNF1A	HNF1 Homeobox A	Protein Coding	44	GC12P120978	3.57883	https://www.genecards.org/cgi-bin/carddisp.pl?gene=HNF1A
ADAM17	ADAM Metallopeptidase Domain 17	Protein Coding	49	GC02M009488	3.57851	https://www.genecards.org/cgi-bin/carddisp.pl?gene=ADAM17
ELAC2	ElaC Ribonuclease Z 2	Protein Coding	42	GC17M012991	3.57795	https://www.genecards.org/cgi-bin/carddisp.pl?gene=ELAC2
CRPPA	CDP-L-Ribitol Pyrophosphorylase A	Protein Coding	30	GC07M016088	3.57699	https://www.genecards.org/cgi-bin/carddisp.pl?gene=CRPPA
GH-LCR	Growth Hormone Locus Control Region	Biological Region	3	GC17P063917	3.57496	https://www.genecards.org/cgi-bin/carddisp.pl?gene=GH-LCR
PEPD	Peptidase D	Protein Coding	44	GC19M033386	3.57429	https://www.genecards.org/cgi-bin/carddisp.pl?gene=PEPD
ABCB4	ATP Binding Cassette Subfamily B Member 4	Protein Coding	46	GC07M087365	3.57339	https://www.genecards.org/cgi-bin/carddisp.pl?gene=ABCB4
ATP5F1D	ATP Synthase F1 Subunit Delta	Protein Coding	33	GC19P002854	3.57109	https://www.genecards.org/cgi-bin/carddisp.pl?gene=ATP5F1D
UQCRFS1	Ubiquinol-Cytochrome C Reductase, Rieske Iron-Sulfur Polypeptide 1	Protein Coding	45	GC19M029205	3.57	https://www.genecards.org/cgi-bin/carddisp.pl?gene=UQCRFS1
PLEC	Plectin	Protein Coding	42	GC08M144188	3.56948	https://www.genecards.org/cgi-bin/carddisp.pl?gene=PLEC
VCL	Vinculin	Protein Coding	45	GC10P073995	3.56788	https://www.genecards.org/cgi-bin/carddisp.pl?gene=VCL
CHRM1	Cholinergic Receptor Muscarinic 1	Protein Coding	44	GC11M089657	3.56595	https://www.genecards.org/cgi-bin/carddisp.pl?gene=CHRM1
GATA3	GATA Binding Protein 3	Protein Coding	47	GC10P008045	3.56388	https://www.genecards.org/cgi-bin/carddisp.pl?gene=GATA3
PRKAA1	Protein Kinase AMP-Activated Catalytic Subunit Alpha 1	Protein Coding	45	GC05M040759	3.56382	https://www.genecards.org/cgi-bin/carddisp.pl?gene=PRKAA1
RAB7B	RAB7B, Member RAS Oncogene Family	Protein Coding	31	GC01M205976	3.56321	https://www.genecards.org/cgi-bin/carddisp.pl?gene=RAB7B
TMEM216	Transmembrane Protein 216	Protein Coding	33	GC11P061391	3.56163	https://www.genecards.org/cgi-bin/carddisp.pl?gene=TMEM216
PLA2G7	Phospholipase A2 Group VII	Protein Coding	48	GC06M046704	3.56058	https://www.genecards.org/cgi-bin/carddisp.pl?gene=PLA2G7
RNASEH2B-AS1	RNASEH2B Antisense RNA 1	RNA Gene	17	GC13M050876	3.56021	https://www.genecards.org/cgi-bin/carddisp.pl?gene=RNASEH2B-AS1
PHOX2B-AS1	PHOX2B Antisense RNA 1	RNA Gene	10	GC04P041755	3.56021	https://www.genecards.org/cgi-bin/carddisp.pl?gene=PHOX2B-AS1
GRIA4	Glutamate Ionotropic Receptor AMPA Type Subunit 4	Protein Coding	48	GC11P105609	3.55913	https://www.genecards.org/cgi-bin/carddisp.pl?gene=GRIA4
PER3	Period Circadian Regulator 3	Protein Coding	41	GC01P007785	3.55447	https://www.genecards.org/cgi-bin/carddisp.pl?gene=PER3
FEZF1	FEZ Family Zinc Finger 1	Protein Coding	39	GC07M122301	3.55387	https://www.genecards.org/cgi-bin/carddisp.pl?gene=FEZF1
CCDC141	Coiled-Coil Domain Containing 141	Protein Coding	34	GC02M178829	3.55387	https://www.genecards.org/cgi-bin/carddisp.pl?gene=CCDC141
IRF3	Interferon Regulatory Factor 3	Protein Coding	44	GC19M049659	3.55351	https://www.genecards.org/cgi-bin/carddisp.pl?gene=IRF3
[truncated: 5,960 more rows]

## Sheet: DRUGBANK(Cognitive Dysfunction)
DRUG	DRUG NAME	TARGET	TYPE	UNIPROT ID	UNIPROT ID		Gene Symbol
DB01381	Ginkgo biloba	Cytochrome P450 2C9	enzyme	P11712	P11712			CYP2C9
DB01381	Ginkgo biloba	Phospholipase A2, membrane associated	target	P14555	P14555			PLA2G2A
DB01381	Ginkgo biloba	Sodium-dependent noradrenaline transporter	target	P23975	P23975			SLC6A2
DB01381	Ginkgo biloba	Glycine receptor subunit alpha-1	target	P23415	P23415			GLRA1
DB01381	Ginkgo biloba	Gamma-aminobutyric acid receptor subunit alpha-1	target	P14867	P14867			GABRA1
DB01381	Ginkgo biloba	Gamma-aminobutyric acid receptor subunit beta-2	target	P47870	P47870			GABRB2
DB01381	Ginkgo biloba	Gamma-aminobutyric acid receptor subunit gamma-2	target	P18507	P18507			GABRG2
DB01381	Ginkgo biloba	Cytochrome P450 3A4	enzyme	P08684	P08684			CYP3A4
DB01381	Ginkgo biloba	Amine oxidase [flavin-containing] A	target	P21397	P21397			MAOA
DB01381	Ginkgo biloba	Nitric oxide synthase, inducible	target	P35228	P35228			NOS2

## Sheet: TTD(Cognitive impairment)
		SYMBOL
Target	Opioid receptor sigma 1	OPRS1		Successful
Target	Muscarinic acetylcholine receptor M1	CHRM1		Successful
Target	5-HT 6 receptor	HTR6		Clinical trial
Target	Histamine H3 receptor	H3R		Successful
Target	Monoamine oxidase type B	MAO-B		Successful
Target	Monoamine oxidase	MAO		Successful
Target	Neuronal acetylcholine receptor alpha-7	CHRNA7		Successful
Target	Prolyl endopeptidase	PREP		Clinical trial
Target	Acetylcholinesterase	AChE		Successful
Target	Cholinesterase	BCHE		Successful
Target	5-HT 6 receptor	HTR6		Clinical trial
Target	Muscarinic acetylcholine receptor M1	CHRM1		Successful
Target	Acetylcholine release	Ach rele		Successful
Target	Somatostatin receptor	SSTR		Clinical trial
Target	Thyrotropin-releasing hormone receptor	TRHR		Successful
Target	Nicotinic acetylcholine receptor	nAChR		Successful
Target	Muscarinic acetylcholine receptor M5	CHRM5		Successful
Target	ATP phosphatase	ATPase		Clinical trial
Target	Calcium channel unspecific	CaC		Successful
Target	N-methyl-D-aspartate receptor	NMDAR		Successful
Target	Dopamine D1 receptor	D1R		Successful
Target	Low-affinity nerve growth factor receptor	NGFR		Successful
Target	Muscarinic acetylcholine receptor	CHRM		Successful
Target	Phosphodiesterase 1B	PDE1B		Patented-recorded
Target	Phosphodiesterase 9	PDE9		Clinical trial
Target	Glutamate receptor AMPA	GRIA		Successful
Target	Histamine H3 receptor	H3R		Successful
Target	GABA	GABRA5	GABRA5)	Successful
Target	5-HT 4 receptor	HTR4		Successful
Target	5-HT 3 receptor	5HT3R		Successful
Target	Galanin receptor	GAL-R		Clinical trial
Target	Phosphodiesterase 4D	PDE4D		Successful
Target	Phosphodiesterase 4A	PDE4A		Successful
Target	Phosphodiesterase 4B	PDE4B		Clinical trial
Target	MAPK/ERK signaling pathway	MAPK pathway		Clinical trial
Target	JNK signaling pathway	JNK pathway		Clinical trial
Target	Adenosine A1 receptor	ADORA1		Successful
Target	Neurotransmitter release	NT rele		Clinical trial
Target	cAMP formation	cAMP form		Clinical trial
Target	5-HT 1A receptor	HTR1A		Successful
Target	Adrenergic receptor	ADR		Successful
Target	Voltage-gated potassium channel Kv7.3	KCNQ3		Clinical trial
Target	Adrenergic receptor alpha-1A	ADRA1A		Successful
Target	Norepinephrine transporter	NET		Successful
Target	Microtubule-associated protein tau	MAPT		Clinical trial
Target	Histamine H4 receptor	H4R		Clinical trial
Target	D-amino acid oxidase	DAO		Clinical trial
Target	Neuronal acetylcholine receptor alpha-7	CHRNA7		Successful
Target	Amyloid beta A4 protein	APP		Successful
Target	Gamma-secretase	GS		Clinical trial
Target	GABA;A receptor alpha-5	GABRA5		Successful
Target	Glutamate receptor AMPA	GRIA		Successful
Target	Translocator protein	TSPO		Successful
