# Supplementary material for: The efficacy and mechanism of berberine in improving aging-related cognitive dysfunction: A study based on network pharmacology
Source: Front Neurosci. 2023 Jan 20;17:1093180. doi: 10.3389/fnins.2023.1093180 (PMC9895386; doi:10.3389/fnins.2023.1093180)
Supplement: Supplementary file 2 [file Table_2.XLS]

## Sheet: SwissTargetPrediction
SwissTargetPrediction
Target	Common name	Uniprot ID	ChEMBL ID	Target Class	Probability*	Known actives (3D/2D)
Acetylcholinesterase	ACHE	P22303	CHEMBL220	Hydrolase	0.775101	109 / 19
Serotonin 2b (5-HT2b) receptor	HTR2B	P41595	CHEMBL1833	Family A G protein-coupled receptor	0.758299	17 / 1
Butyrylcholinesterase	BCHE	P06276	CHEMBL1914	Hydrolase	0.758299	23 / 7
Adrenergic receptor alpha-2	ADRA2C	P18825	CHEMBL1916	Family A G protein-coupled receptor	0.758299	2 / 1
Alpha-2b adrenergic receptor	ADRA2B	P18089	CHEMBL1942	Family A G protein-coupled receptor	0.758299	3 / 1
Muscarinic acetylcholine receptor M1	CHRM1	P11229	CHEMBL216	Family A G protein-coupled receptor	0.758299	28 / 1
Sigma opioid receptor	SIGMAR1	Q99720	CHEMBL287	Membrane receptor	0.758299	33 / 3
Cytochrome P450 2D6	CYP2D6	P10635	CHEMBL289	Cytochrome P450	0.758299	3 / 1
SUMO-activating enzyme	SAE1 UBA2	Q9UBE0 Q9UBT2	CHEMBL2095174	Enzyme	0.71657	4 / 1
Ras-related C3 botulinum toxin substrate 1	RAC1	P63000	CHEMBL6094	Unclassified protein	0.105608	0 / 1
Cell division control protein 42 homolog	CDC42	P60953	CHEMBL6088	Unclassified protein	0.09724	1 / 1
Ribosomal protein S6 kinase 1	RPS6KB1	P23443	CHEMBL4501	Kinase	0.09724	217 / 0
Serine/threonine-protein kinase Aurora-A	AURKA	O14965	CHEMBL4722	Kinase	0.09724	454 / 0
Serine/threonine-protein kinase Aurora-B	AURKB	Q96GD4	CHEMBL2185	Kinase	0.09724	272 / 0
Cytochrome P450 11B2	CYP11B2	P19099	CHEMBL2722	Cytochrome P450	0.09724	61 / 0
Perforin-1	PRF1	P14222	CHEMBL5480	Other ion channel	0.09724	62 / 0
Glutamate receptor ionotropic, AMPA 1	GRIA1	P42261	CHEMBL2009	Ligand-gated ion channel	0.09724	9 / 0
Thromboxane-A synthase	TBXAS1	P24557	CHEMBL1835	Cytochrome P450	0.09724	19 / 0
15-hydroxyprostaglandin dehydrogenase [NAD+]	HPGD	P15428	CHEMBL1293255	Enzyme	0.09724	55 / 0
Excitatory amino acid transporter 1	SLC1A3	P43003	CHEMBL3085	Electrochemical transporter	0.09724	7 / 0
GABA-A receptor; alpha-3/beta-3/gamma-2	GABRB3 GABRA3 GABRG2	P28472 P34903 P18507	CHEMBL2094120	Ligand-gated ion channel	0.09724	26 / 0
GABA-A receptor; alpha-1/beta-3/gamma-2	GABRB3 GABRG2 GABRA1	P28472 P18507 P14867	CHEMBL2094121	Ligand-gated ion channel	0.09724	23 / 0
GABA-A receptor; alpha-5/beta-3/gamma-2	GABRB3 GABRG2 GABRA5	P28472 P18507 P31644	CHEMBL2094122	Ligand-gated ion channel	0.09724	25 / 0
Serine/threonine-protein kinase PIM1	PIM1	P11309	CHEMBL2147	Kinase	0.09724	110 / 0
Serine/threonine-protein kinase PIM2	PIM2	Q9P1W9	CHEMBL4523	Kinase	0.09724	55 / 0
Hepatocyte growth factor receptor	MET	P08581	CHEMBL3717	Kinase	0.09724	421 / 0
Serotonin 3a (5-HT3a) receptor (by homology)	HTR3A	P46098	CHEMBL1899	Ligand-gated ion channel	0.09724	9 / 0
G protein-coupled receptor kinase 5	GRK5	P34947	CHEMBL5678	Kinase	0.09724	11 / 0
Cytochrome P450 11B1	CYP11B1	P15538	CHEMBL1908	Cytochrome P450	0.09724	60 / 0
Inosine-5'-monophosphate dehydrogenase 2	IMPDH2	P12268	CHEMBL2002	Oxidoreductase	0.09724	115 / 0
PI3-kinase p110-alpha/p85-alpha	PIK3CA PIK3R1	P42336 P27986	CHEMBL2111367	Enzyme	0.09724	6 / 0
Coagulation factor VII/tissue factor	F3	P13726	CHEMBL4081	Surface antigen	0.09724	18 / 0
Cytochrome P450 19A1	CYP19A1	P11511	CHEMBL1978	Cytochrome P450	0.09724	143 / 0
Branched-chain-amino-acid aminotransferase, mitochondrial	BCAT2	O15382	CHEMBL3616354	Transferase	0.09724	21 / 0
Transient receptor potential cation channel subfamily M member 8 (by homology)	TRPM8	Q7Z2W7	CHEMBL1075319	Voltage-gated ion channel	0.09724	33 / 0
Intercellular adhesion molecule-1	ICAM1	P05362	CHEMBL3070	Adhesion	0.09724	27 / 0
Selectin E	SELE	P16581	CHEMBL3890	Adhesion	0.09724	27 / 0
Monoamine oxidase B	MAOB	P27338	CHEMBL2039	Oxidoreductase	0.09724	273 / 0
PI3-kinase p110-delta subunit	PIK3CD	O00329	CHEMBL3130	Enzyme	0.09724	208 / 0
PI3-kinase p110-beta subunit	PIK3CB	P42338	CHEMBL3145	Enzyme	0.09724	158 / 0
PI3-kinase p110-gamma subunit	PIK3CG	P48736	CHEMBL3267	Enzyme	0.09724	246 / 0
MAP kinase-activated protein kinase 2	MAPKAPK2	P49137	CHEMBL2208	Kinase	0.09724	105 / 0
Poly [ADP-ribose] polymerase 10	PARP10	Q53GL7	CHEMBL2429708	Enzyme	0.09724	7 / 0
Serine/threonine-protein kinase Chk2	CHEK2	O96017	CHEMBL2527	Kinase	0.09724	48 / 0
CDK8/Cyclin C	CCNC CDK8	P24863 P49336	CHEMBL3038474	Kinase	0.09724	49 / 0
Cell division protein kinase 8	CDK8	P49336	CHEMBL5719	Kinase	0.09724	55 / 0
c-Jun N-terminal kinase 3	MAPK10	P53779	CHEMBL2637	Kinase	0.09724	117 / 0
1-acylglycerol-3-phosphate O-acyltransferase beta	AGPAT2	O15120	CHEMBL4772	Enzyme	0.09724	14 / 0
Protein-glutamine gamma-glutamyltransferase	TGM2	P21980	CHEMBL2730	Enzyme	0.09724	68 / 0
Acyl-CoA desaturase (by homology)	SCD	O00767	CHEMBL5555	Enzyme	0.09724	40 / 0
X-box-binding protein 1	XBP1	P17861	CHEMBL1741176	Unclassified protein	0.09724	2 / 1
Thymidylate synthase	TYMS	P04818	CHEMBL1952	Transferase	0.09724	19 / 0
Dihydrofolate reductase	DHFR	P00374	CHEMBL202	Oxidoreductase	0.09724	210 / 0
GABA-A receptor; alpha-2/beta-3/gamma-2	GABRA2 GABRB3 GABRG2	P47869 P28472 P18507	CHEMBL2094130	Ligand-gated ion channel	0.09724	36 / 0
Rho-associated protein kinase 1	ROCK1	Q13464	CHEMBL3231	Kinase	0.09724	119 / 0
cAMP-dependent protein kinase alpha-catalytic subunit	PRKACA	P17612	CHEMBL4101	Kinase	0.09724	24 / 0
Muscarinic acetylcholine receptor M4	CHRM4	P08173	CHEMBL1821	Family A G protein-coupled receptor	0.09724	16 / 0
Tyrosine-protein kinase JAK2	JAK2	O60674	CHEMBL2971	Kinase	0.09724	173 / 0
Tyrosine-protein kinase LCK (by homology)	LCK	P06239	CHEMBL258	Kinase	0.09724	163 / 0
Cyclin-dependent kinase 9	CDK9	P50750	CHEMBL3116	Kinase	0.09724	39 / 0
Protein-tyrosine phosphatase 1B	PTPN1	P18031	CHEMBL335	Phosphatase	0.09724	43 / 0
5-lipoxygenase activating protein	ALOX5AP	P20292	CHEMBL4550	Other cytosolic protein	0.09724	494 / 0
Serine/threonine-protein kinase Chk1	CHEK1	O14757	CHEMBL4630	Kinase	0.09724	174 / 0
Stem cell growth factor receptor	KIT	P10721	CHEMBL1936	Kinase	0.09724	123 / 0
Tyrosine-protein kinase SRC	SRC	P12931	CHEMBL267	Kinase	0.09724	186 / 0
MAP kinase-interacting serine/threonine-protein kinase MNK1	MKNK1	Q9BUB5	CHEMBL4718	Kinase	0.09724	13 / 0
Inhibitor of nuclear factor kappa B kinase beta subunit	IKBKB	O14920	CHEMBL1991	Kinase	0.09724	92 / 0
MAP kinase p38 alpha	MAPK14	Q16539	CHEMBL260	Kinase	0.09724	421 / 0
Leucine-rich repeat serine/threonine-protein kinase 2	LRRK2	Q5S007	CHEMBL1075104	Kinase	0.09724	50 / 0
Rho-associated protein kinase 2	ROCK2	O75116	CHEMBL2973	Kinase	0.09724	203 / 0
Serine-protein kinase ATR	ATR	Q13535	CHEMBL5024	Kinase	0.09724	19 / 0
Amine oxidase, copper containing	AOC3	Q16853	CHEMBL3437	Enzyme	0.09724	7 / 0
Beta-adrenergic receptor kinase 2	GRK3	P35626	CHEMBL1075166	Kinase	0.09724	8 / 0
Serine/threonine-protein kinase PLK1	PLK1	P53350	CHEMBL3024	Kinase	0.09724	108 / 0
G-protein coupled receptor kinase 2	GRK2	P25098	CHEMBL4079	Kinase	0.09724	38 / 0
Neuropeptide Y receptor type 5	NPY5R	Q15761	CHEMBL4561	Family A G protein-coupled receptor	0.09724	111 / 0
Mitogen-activated protein kinase kinase kinase kinase 4	MAP4K4	O95819	CHEMBL6166	Kinase	0.09724	19 / 0
Nerve growth factor receptor Trk-A	NTRK1	P04629	CHEMBL2815	Kinase	0.09724	162 / 0
Tyrosine-protein kinase ABL	ABL1	P00519	CHEMBL1862	Kinase	0.09724	242 / 0
Cyclin-dependent kinase 1/cyclin B1	CDK1 CCNB1	P06493 P14635	CHEMBL1907602	Other cytosolic protein	0.09724	27 / 0
Mineralocorticoid receptor	NR3C2	P08235	CHEMBL1994	Nuclear receptor	0.09724	58 / 0
Progesterone receptor	PGR	P06401	CHEMBL208	Nuclear receptor	0.09724	75 / 0
Dopamine D4 receptor	DRD4	P21917	CHEMBL219	Family A G protein-coupled receptor	0.09724	81 / 0
Cyclooxygenase-2	PTGS2	P35354	CHEMBL230	Oxidoreductase	0.09724	167 / 0
Dopamine D3 receptor	DRD3	P35462	CHEMBL234	Family A G protein-coupled receptor	0.09724	71 / 0
Cyclin-dependent kinase 2	CDK2	P24941	CHEMBL301	Kinase	0.09724	206 / 0
Cyclin-dependent kinase 4	CDK4	P11802	CHEMBL331	Kinase	0.09724	63 / 0
NAD-dependent deacetylase sirtuin 2	SIRT2	Q8IXJ6	CHEMBL4462	Eraser	0.09724	126 / 0
Adenosine A2a receptor	ADORA2A	P29274	CHEMBL251	Family A G protein-coupled receptor	0.09724	211 / 0
Adenosine A3 receptor	ADORA3	P0DMS8	CHEMBL256	Family A G protein-coupled receptor	0.09724	124 / 0
Metabotropic glutamate receptor 5	GRM5	P41594	CHEMBL3227	Family C G protein-coupled receptor	0.09724	128 / 0
Glutaminyl-peptide cyclotransferase	QPCT	Q16769	CHEMBL4508	Enzyme	0.09724	36 / 0
Macrophage colony stimulating factor receptor	CSF1R	P07333	CHEMBL1844	Kinase	0.09724	140 / 0
Cannabinoid receptor 2	CNR2	P34972	CHEMBL253	Family A G protein-coupled receptor	0.09724	107 / 0
Runt-related transcription factor 1/Core-binding factor subunit beta	CBFB	Q13951	CHEMBL1615386	Unclassified protein	0.09724	1 / 0
Estradiol 17-beta-dehydrogenase 1	HSD17B1	P14061	CHEMBL3181	Enzyme	0.09724	68 / 0
Phenylethanolamine N-methyltransferase	PNMT	P11086	CHEMBL4617	Enzyme	0.09724	2 / 0
Poly [ADP-ribose] polymerase 2	PARP2	Q9UGN5	CHEMBL5366	Enzyme	0.09724	19 / 0
Prostaglandin E synthase	PTGES	O14684	CHEMBL5658	Enzyme	0.09724	16 / 0
40S ribosomal protein S27	RPS27	P42677	CHEMBL1932893	Unclassified protein	0.09724	2 / 0

## Sheet: GeneCards
Gene Symbol	Description	Category	Gifts	GC Id	Relevance score	GeneCards Link
LDLR	Low Density Lipoprotein Receptor	Protein Coding	49	GC19P011091	8.18744	https://www.genecards.org/cgi-bin/carddisp.pl?gene=LDLR
BCL2L1	BCL2 Like 1	Protein Coding	45	GC20M031664	6.83298	https://www.genecards.org/cgi-bin/carddisp.pl?gene=BCL2L1
CCND1	Cyclin D1	Protein Coding	49	GC11P069641	6.80799	https://www.genecards.org/cgi-bin/carddisp.pl?gene=CCND1
CDK4	Cyclin Dependent Kinase 4	Protein Coding	50	GC12M057743	6.48473	https://www.genecards.org/cgi-bin/carddisp.pl?gene=CDK4
SLC2A4	Solute Carrier Family 2 Member 4	Protein Coding	44	GC17P011137	6.34836	https://www.genecards.org/cgi-bin/carddisp.pl?gene=SLC2A4
CASP8	Caspase 8	Protein Coding	49	GC02P201233	6.10303	https://www.genecards.org/cgi-bin/carddisp.pl?gene=CASP8
CDK6	Cyclin Dependent Kinase 6	Protein Coding	50	GC07M092604	5.66897	https://www.genecards.org/cgi-bin/carddisp.pl?gene=CDK6
CDK2	Cyclin Dependent Kinase 2	Protein Coding	49	GC12P055966	5.64915	https://www.genecards.org/cgi-bin/carddisp.pl?gene=CDK2
WEE1	WEE1 G2 Checkpoint Kinase	Protein Coding	45	GC11P009573	5.58534	https://www.genecards.org/cgi-bin/carddisp.pl?gene=WEE1
CDK1	Cyclin Dependent Kinase 1	Protein Coding	44	GC10P060772	5.58534	https://www.genecards.org/cgi-bin/carddisp.pl?gene=CDK1
CYP2D6	Cytochrome P450 Family 2 Subfamily D Member 6	Protein Coding	46	GC22M042126	5.1344	https://www.genecards.org/cgi-bin/carddisp.pl?gene=CYP2D6
CCNB1	Cyclin B1	Protein Coding	44	GC05P069167	5.0538	https://www.genecards.org/cgi-bin/carddisp.pl?gene=CCNB1
BIRC5	Baculoviral IAP Repeat Containing 5	Protein Coding	45	GC17P078214	5.02317	https://www.genecards.org/cgi-bin/carddisp.pl?gene=BIRC5
NFE2L2	NFE2 Like BZIP Transcription Factor 2	Protein Coding	48	GC02M177227	4.99115	https://www.genecards.org/cgi-bin/carddisp.pl?gene=NFE2L2
CYP1A2	Cytochrome P450 Family 1 Subfamily A Member 2	Protein Coding	45	GC15P074748	4.10824	https://www.genecards.org/cgi-bin/carddisp.pl?gene=CYP1A2
ABCC8	ATP Binding Cassette Subfamily C Member 8	Protein Coding	46	GC11M017392	3.9787	https://www.genecards.org/cgi-bin/carddisp.pl?gene=ABCC8
AR	Androgen Receptor	Protein Coding	50	GC0XP067544	3.88666	https://www.genecards.org/cgi-bin/carddisp.pl?gene=AR
CYP3A4	Cytochrome P450 Family 3 Subfamily A Member 4	Protein Coding	49	GC07M099759	3.82202	https://www.genecards.org/cgi-bin/carddisp.pl?gene=CYP3A4
BCL2	BCL2 Apoptosis Regulator	Protein Coding	48	GC18M063123	3.77267	https://www.genecards.org/cgi-bin/carddisp.pl?gene=BCL2
TERT	Telomerase Reverse Transcriptase	Protein Coding	49	GC05M001253	3.66597	https://www.genecards.org/cgi-bin/carddisp.pl?gene=TERT
MAPT	Microtubule Associated Protein Tau	Protein Coding	48	GC17P045894	3.66597	https://www.genecards.org/cgi-bin/carddisp.pl?gene=MAPT
KCNJ11	Potassium Inwardly Rectifying Channel Subfamily J Member 11	Protein Coding	46	GC11M017592	3.66597	https://www.genecards.org/cgi-bin/carddisp.pl?gene=KCNJ11
SLC6A4	Solute Carrier Family 6 Member 4	Protein Coding	46	GC17M030194	3.66597	https://www.genecards.org/cgi-bin/carddisp.pl?gene=SLC6A4
RAD52	RAD52 Homolog, DNA Repair Protein	Protein Coding	40	GC12M000912	3.66597	https://www.genecards.org/cgi-bin/carddisp.pl?gene=RAD52
SENP8	SUMO Peptidase Family Member, NEDD8 Specific	Protein Coding	38	GC15P117578	3.66597	https://www.genecards.org/cgi-bin/carddisp.pl?gene=SENP8
CYCS	Cytochrome C, Somatic	Protein Coding	46	GC07M025118	3.48049	https://www.genecards.org/cgi-bin/carddisp.pl?gene=CYCS
TNF	Tumor Necrosis Factor	Protein Coding	49	GC06P083695	3.16463	https://www.genecards.org/cgi-bin/carddisp.pl?gene=TNF
MAPK14	Mitogen-Activated Protein Kinase 14	Protein Coding	49	GC06P083841	2.98569	https://www.genecards.org/cgi-bin/carddisp.pl?gene=MAPK14
TP53	Tumor Protein P53	Protein Coding	50	GC17M007661	2.83887	https://www.genecards.org/cgi-bin/carddisp.pl?gene=TP53
AKT1	AKT Serine/Threonine Kinase 1	Protein Coding	50	GC14M104769	2.82241	https://www.genecards.org/cgi-bin/carddisp.pl?gene=AKT1
SARM1	Sterile Alpha And TIR Motif Containing 1	Protein Coding	38	GC17P028364	2.68145	https://www.genecards.org/cgi-bin/carddisp.pl?gene=SARM1
CCL2	C-C Motif Chemokine Ligand 2	Protein Coding	46	GC17P034255	2.64793	https://www.genecards.org/cgi-bin/carddisp.pl?gene=CCL2
IL1B	Interleukin 1 Beta	Protein Coding	45	GC02M112829	2.63011	https://www.genecards.org/cgi-bin/carddisp.pl?gene=IL1B
CASP3	Caspase 3	Protein Coding	47	GC04M184627	2.61282	https://www.genecards.org/cgi-bin/carddisp.pl?gene=CASP3
PCSK9	Proprotein Convertase Subtilisin/Kexin Type 9	Protein Coding	49	GC01P055039	2.58638	https://www.genecards.org/cgi-bin/carddisp.pl?gene=PCSK9
ABCB1	ATP Binding Cassette Subfamily B Member 1	Protein Coding	49	GC07M087504	2.57823	https://www.genecards.org/cgi-bin/carddisp.pl?gene=ABCB1
CXCL8	C-X-C Motif Chemokine Ligand 8	Protein Coding	38	GC04P073740	2.51721	https://www.genecards.org/cgi-bin/carddisp.pl?gene=CXCL8
MMP2	Matrix Metallopeptidase 2	Protein Coding	50	GC16P055390	2.48758	https://www.genecards.org/cgi-bin/carddisp.pl?gene=MMP2
PRKAA1	Protein Kinase AMP-Activated Catalytic Subunit Alpha 1	Protein Coding	45	GC05M040759	2.47616	https://www.genecards.org/cgi-bin/carddisp.pl?gene=PRKAA1
JUN	Jun Proto-Oncogene, AP-1 Transcription Factor Subunit	Protein Coding	46	GC01M058780	2.45316	https://www.genecards.org/cgi-bin/carddisp.pl?gene=JUN
NFKB1	Nuclear Factor Kappa B Subunit 1	Protein Coding	49	GC04P102501	2.36888	https://www.genecards.org/cgi-bin/carddisp.pl?gene=NFKB1
BID	BH3 Interacting Domain Death Agonist	Protein Coding	42	GC22M017734	2.32121	https://www.genecards.org/cgi-bin/carddisp.pl?gene=BID
NFKBIA	NFKB Inhibitor Alpha	Protein Coding	48	GC14M035401	2.22924	https://www.genecards.org/cgi-bin/carddisp.pl?gene=NFKBIA
PPARG	Peroxisome Proliferator Activated Receptor Gamma	Protein Coding	50	GC03P012287	2.21384	https://www.genecards.org/cgi-bin/carddisp.pl?gene=PPARG
ANXA5	Annexin A5	Protein Coding	44	GC04M121667	2.1933	https://www.genecards.org/cgi-bin/carddisp.pl?gene=ANXA5
PRKAA2	Protein Kinase AMP-Activated Catalytic Subunit Alpha 2	Protein Coding	49	GC01P056645	2.12985	https://www.genecards.org/cgi-bin/carddisp.pl?gene=PRKAA2
MAPK1	Mitogen-Activated Protein Kinase 1	Protein Coding	49	GC22M021759	2.0222	https://www.genecards.org/cgi-bin/carddisp.pl?gene=MAPK1
PARP1	Poly(ADP-Ribose) Polymerase 1	Protein Coding	47	GC01M226360	2.0222	https://www.genecards.org/cgi-bin/carddisp.pl?gene=PARP1
SIRT1	Sirtuin 1	Protein Coding	46	GC10P067884	1.91092	https://www.genecards.org/cgi-bin/carddisp.pl?gene=SIRT1
MMP9	Matrix Metallopeptidase 9	Protein Coding	52	GC20P046008	1.89635	https://www.genecards.org/cgi-bin/carddisp.pl?gene=MMP9
IKBKB	Inhibitor Of Nuclear Factor Kappa B Kinase Subunit Beta	Protein Coding	50	GC08P042271	1.89635	https://www.genecards.org/cgi-bin/carddisp.pl?gene=IKBKB
PLAU	Plasminogen Activator, Urokinase	Protein Coding	50	GC10P073909	1.89635	https://www.genecards.org/cgi-bin/carddisp.pl?gene=PLAU
PRKAB1	Protein Kinase AMP-Activated Non-Catalytic Subunit Beta 1	Protein Coding	45	GC12P119632	1.89635	https://www.genecards.org/cgi-bin/carddisp.pl?gene=PRKAB1
NOS2	Nitric Oxide Synthase 2	Protein Coding	47	GC17M027756	1.87227	https://www.genecards.org/cgi-bin/carddisp.pl?gene=NOS2
MIR21	MicroRNA 21	RNA Gene	24	GC17P059841	1.84694	https://www.genecards.org/cgi-bin/carddisp.pl?gene=MIR21
GATA3	GATA Binding Protein 3	Protein Coding	47	GC10P008045	1.82017	https://www.genecards.org/cgi-bin/carddisp.pl?gene=GATA3
IL6	Interleukin 6	Protein Coding	47	GC07P022725	1.82017	https://www.genecards.org/cgi-bin/carddisp.pl?gene=IL6
GATA2	GATA Binding Protein 2	Protein Coding	46	GC03M128479	1.82017	https://www.genecards.org/cgi-bin/carddisp.pl?gene=GATA2
RAD51	RAD51 Recombinase	Protein Coding	50	GC15P040694	1.79166	https://www.genecards.org/cgi-bin/carddisp.pl?gene=RAD51
DDIT3	DNA Damage Inducible Transcript 3	Protein Coding	44	GC12M057516	1.79166	https://www.genecards.org/cgi-bin/carddisp.pl?gene=DDIT3
MSR1	Macrophage Scavenger Receptor 1	Protein Coding	44	GC08M016107	1.79166	https://www.genecards.org/cgi-bin/carddisp.pl?gene=MSR1
TGFB1	Transforming Growth Factor Beta 1	Protein Coding	49	GC19M041301	1.69888	https://www.genecards.org/cgi-bin/carddisp.pl?gene=TGFB1
HNRNPD	Heterogeneous Nuclear Ribonucleoprotein D	Protein Coding	41	GC04M082352	1.69736	https://www.genecards.org/cgi-bin/carddisp.pl?gene=HNRNPD
AHR	Aryl Hydrocarbon Receptor	Protein Coding	47	GC07P016916	1.67204	https://www.genecards.org/cgi-bin/carddisp.pl?gene=AHR
CYP1A1	Cytochrome P450 Family 1 Subfamily A Member 1	Protein Coding	46	GC15M074719	1.67204	https://www.genecards.org/cgi-bin/carddisp.pl?gene=CYP1A1
HNF1A	HNF1 Homeobox A	Protein Coding	44	GC12P120978	1.59948	https://www.genecards.org/cgi-bin/carddisp.pl?gene=HNF1A
SLC2A1	Solute Carrier Family 2 Member 1	Protein Coding	50	GC01M042925	1.59915	https://www.genecards.org/cgi-bin/carddisp.pl?gene=SLC2A1
MAPK8	Mitogen-Activated Protein Kinase 8	Protein Coding	47	GC10P048306	1.57264	https://www.genecards.org/cgi-bin/carddisp.pl?gene=MAPK8
GDF15	Growth Differentiation Factor 15	Protein Coding	40	GC19P066244	1.57264	https://www.genecards.org/cgi-bin/carddisp.pl?gene=GDF15
STAT3	Signal Transducer And Activator Of Transcription 3	Protein Coding	50	GC17M042313	1.54587	https://www.genecards.org/cgi-bin/carddisp.pl?gene=STAT3
BAX	BCL2 Associated X, Apoptosis Regulator	Protein Coding	47	GC19P048954	1.54587	https://www.genecards.org/cgi-bin/carddisp.pl?gene=BAX
HIF1A	Hypoxia Inducible Factor 1 Subunit Alpha	Protein Coding	45	GC14P061695	1.51736	https://www.genecards.org/cgi-bin/carddisp.pl?gene=HIF1A
STK11	Serine/Threonine Kinase 11	Protein Coding	47	GC19P001177	1.49251	https://www.genecards.org/cgi-bin/carddisp.pl?gene=STK11
CDKN1A	Cyclin Dependent Kinase Inhibitor 1A	Protein Coding	46	GC06P083850	1.49251	https://www.genecards.org/cgi-bin/carddisp.pl?gene=CDKN1A
EZR	Ezrin	Protein Coding	43	GC06M158765	1.49251	https://www.genecards.org/cgi-bin/carddisp.pl?gene=EZR
PTEN	Phosphatase And Tensin Homolog	Protein Coding	50	GC10P092487	1.48673	https://www.genecards.org/cgi-bin/carddisp.pl?gene=PTEN
BCHE	Butyrylcholinesterase	Protein Coding	49	GC03M165772	1.48673	https://www.genecards.org/cgi-bin/carddisp.pl?gene=BCHE
MIR93	MicroRNA 93	RNA Gene	22	GC07M101891	1.48673	https://www.genecards.org/cgi-bin/carddisp.pl?gene=MIR93
EGFR	Epidermal Growth Factor Receptor	Protein Coding	51	GC07P055019	1.46843	https://www.genecards.org/cgi-bin/carddisp.pl?gene=EGFR
CBL	Cbl Proto-Oncogene	Protein Coding	49	GC11P119206	1.46843	https://www.genecards.org/cgi-bin/carddisp.pl?gene=CBL
CDC42	Cell Division Cycle 42	Protein Coding	49	GC01P022052	1.46843	https://www.genecards.org/cgi-bin/carddisp.pl?gene=CDC42
MMP1	Matrix Metallopeptidase 1	Protein Coding	49	GC11M102810	1.46843	https://www.genecards.org/cgi-bin/carddisp.pl?gene=MMP1
RAC1	Rac Family Small GTPase 1	Protein Coding	47	GC07P006377	1.46843	https://www.genecards.org/cgi-bin/carddisp.pl?gene=RAC1
MCL1	MCL1 Apoptosis Regulator, BCL2 Family Member	Protein Coding	45	GC01M152066	1.46843	https://www.genecards.org/cgi-bin/carddisp.pl?gene=MCL1
BCAP31	B Cell Receptor Associated Protein 31	Protein Coding	40	GC0XM153701	1.46843	https://www.genecards.org/cgi-bin/carddisp.pl?gene=BCAP31
ID1	Inhibitor Of DNA Binding 1, HLH Protein	Protein Coding	40	GC20P031605	1.46843	https://www.genecards.org/cgi-bin/carddisp.pl?gene=ID1
KDR	Kinase Insert Domain Receptor	Protein Coding	51	GC04M055078	1.41633	https://www.genecards.org/cgi-bin/carddisp.pl?gene=KDR
ABCG2	ATP Binding Cassette Subfamily G Member 2 (Junior Blood Group)	Protein Coding	48	GC04M088090	1.41633	https://www.genecards.org/cgi-bin/carddisp.pl?gene=ABCG2
IL2RA	Interleukin 2 Receptor Subunit Alpha	Protein Coding	48	GC10M006010	1.41633	https://www.genecards.org/cgi-bin/carddisp.pl?gene=IL2RA
RXRA	Retinoid X Receptor Alpha	Protein Coding	47	GC09P134317	1.41633	https://www.genecards.org/cgi-bin/carddisp.pl?gene=RXRA
ABCA1	ATP Binding Cassette Subfamily A Member 1	Protein Coding	46	GC09M104781	1.41633	https://www.genecards.org/cgi-bin/carddisp.pl?gene=ABCA1
CYBB	Cytochrome B-245 Beta Chain	Protein Coding	46	GC0XP037780	1.41633	https://www.genecards.org/cgi-bin/carddisp.pl?gene=CYBB
VEGFA	Vascular Endothelial Growth Factor A	Protein Coding	46	GC06P043770	1.41633	https://www.genecards.org/cgi-bin/carddisp.pl?gene=VEGFA
CASP9	Caspase 9	Protein Coding	45	GC01M015491	1.41633	https://www.genecards.org/cgi-bin/carddisp.pl?gene=CASP9
CDKN2B	Cyclin Dependent Kinase Inhibitor 2B	Protein Coding	45	GC09M022002	1.41633	https://www.genecards.org/cgi-bin/carddisp.pl?gene=CDKN2B
NR1H3	Nuclear Receptor Subfamily 1 Group H Member 3	Protein Coding	45	GC11P047248	1.41633	https://www.genecards.org/cgi-bin/carddisp.pl?gene=NR1H3
PPIF	Peptidylprolyl Isomerase F	Protein Coding	43	GC10P092351	1.41633	https://www.genecards.org/cgi-bin/carddisp.pl?gene=PPIF
CD69	CD69 Molecule	Protein Coding	40	GC12M021100	1.41633	https://www.genecards.org/cgi-bin/carddisp.pl?gene=CD69
CASC2	Cancer Susceptibility 2	RNA Gene	25	GC10P118046	1.41633	https://www.genecards.org/cgi-bin/carddisp.pl?gene=CASC2
CAMKK2	Calcium/Calmodulin Dependent Protein Kinase Kinase 2	Protein Coding	45	GC12M122269	1.40531	https://www.genecards.org/cgi-bin/carddisp.pl?gene=CAMKK2
NDUFS4	NADH:Ubiquinone Oxidoreductase Subunit S4	Protein Coding	42	GC05P053560	1.40531	https://www.genecards.org/cgi-bin/carddisp.pl?gene=NDUFS4
DPP4	Dipeptidyl Peptidase 4	Protein Coding	48	GC02M161992	1.38782	https://www.genecards.org/cgi-bin/carddisp.pl?gene=DPP4
PIK3C3	Phosphatidylinositol 3-Kinase Catalytic Subunit Type 3	Protein Coding	48	GC18P041955	1.38782	https://www.genecards.org/cgi-bin/carddisp.pl?gene=PIK3C3
HSPA5	Heat Shock Protein Family A (Hsp70) Member 5	Protein Coding	46	GC09M125234	1.38782	https://www.genecards.org/cgi-bin/carddisp.pl?gene=HSPA5
ATF6	Activating Transcription Factor 6	Protein Coding	45	GC01P161766	1.38782	https://www.genecards.org/cgi-bin/carddisp.pl?gene=ATF6
GADD45A	Growth Arrest And DNA Damage Inducible Alpha	Protein Coding	42	GC01P067685	1.38782	https://www.genecards.org/cgi-bin/carddisp.pl?gene=GADD45A
PLIN2	Perilipin 2	Protein Coding	40	GC09M019169	1.38782	https://www.genecards.org/cgi-bin/carddisp.pl?gene=PLIN2
XAF1	XIAP Associated Factor 1	Protein Coding	38	GC17P006757	1.38782	https://www.genecards.org/cgi-bin/carddisp.pl?gene=XAF1
TAS2R38	Taste 2 Receptor Member 38	Protein Coding	36	GC07M141972	1.38782	https://www.genecards.org/cgi-bin/carddisp.pl?gene=TAS2R38
CHUK	Component Of Inhibitor Of Nuclear Factor Kappa B Kinase Complex	Protein Coding	49	GC10M100188	1.3572	https://www.genecards.org/cgi-bin/carddisp.pl?gene=CHUK
GCK	Glucokinase	Protein Coding	48	GC07M044467	1.3572	https://www.genecards.org/cgi-bin/carddisp.pl?gene=GCK
DHFR	Dihydrofolate Reductase	Protein Coding	47	GC05M080626	1.3572	https://www.genecards.org/cgi-bin/carddisp.pl?gene=DHFR
TYMS	Thymidylate Synthetase	Protein Coding	46	GC18P000657	1.3572	https://www.genecards.org/cgi-bin/carddisp.pl?gene=TYMS
BIRC3	Baculoviral IAP Repeat Containing 3	Protein Coding	45	GC11P102317	1.3572	https://www.genecards.org/cgi-bin/carddisp.pl?gene=BIRC3
INS	Insulin	Protein Coding	45	GC11M002159	1.3572	https://www.genecards.org/cgi-bin/carddisp.pl?gene=INS
BIRC2	Baculoviral IAP Repeat Containing 2	Protein Coding	44	GC11P102347	1.3572	https://www.genecards.org/cgi-bin/carddisp.pl?gene=BIRC2
HYOU1	Hypoxia Up-Regulated 1	Protein Coding	44	GC11M119206	1.3572	https://www.genecards.org/cgi-bin/carddisp.pl?gene=HYOU1
VCAM1	Vascular Cell Adhesion Molecule 1	Protein Coding	44	GC01P100719	1.3572	https://www.genecards.org/cgi-bin/carddisp.pl?gene=VCAM1
CFLAR	CASP8 And FADD Like Apoptosis Regulator	Protein Coding	43	GC02P201117	1.3572	https://www.genecards.org/cgi-bin/carddisp.pl?gene=CFLAR
ATF3	Activating Transcription Factor 3	Protein Coding	42	GC01P212565	1.3572	https://www.genecards.org/cgi-bin/carddisp.pl?gene=ATF3
SAT1	Spermidine/Spermine N1-Acetyltransferase 1	Protein Coding	42	GC0XP023784	1.3572	https://www.genecards.org/cgi-bin/carddisp.pl?gene=SAT1
ENDOG	Endonuclease G	Protein Coding	41	GC09P128818	1.3572	https://www.genecards.org/cgi-bin/carddisp.pl?gene=ENDOG
GCKR	Glucokinase Regulator	Protein Coding	41	GC02P027496	1.3572	https://www.genecards.org/cgi-bin/carddisp.pl?gene=GCKR
HNF4A	Hepatocyte Nuclear Factor 4 Alpha	Protein Coding	48	GC20P044355	1.32518	https://www.genecards.org/cgi-bin/carddisp.pl?gene=HNF4A
SIRT3	Sirtuin 3	Protein Coding	45	GC11M000215	1.32518	https://www.genecards.org/cgi-bin/carddisp.pl?gene=SIRT3
CASP1	Caspase 1	Protein Coding	48	GC11M105025	1.32389	https://www.genecards.org/cgi-bin/carddisp.pl?gene=CASP1
ABCC1	ATP Binding Cassette Subfamily C Member 1	Protein Coding	47	GC16P015949	1.32389	https://www.genecards.org/cgi-bin/carddisp.pl?gene=ABCC1
AKR1B1	Aldo-Keto Reductase Family 1 Member B	Protein Coding	45	GC07M134442	1.32389	https://www.genecards.org/cgi-bin/carddisp.pl?gene=AKR1B1
IRS1	Insulin Receptor Substrate 1	Protein Coding	45	GC02M226731	1.32389	https://www.genecards.org/cgi-bin/carddisp.pl?gene=IRS1
AEBP1	AE Binding Protein 1	Protein Coding	41	GC07P044106	1.32389	https://www.genecards.org/cgi-bin/carddisp.pl?gene=AEBP1
PDCD4	Programmed Cell Death 4	Protein Coding	41	GC10P110871	1.32389	https://www.genecards.org/cgi-bin/carddisp.pl?gene=PDCD4
TIMP2	TIMP Metallopeptidase Inhibitor 2	Protein Coding	41	GC17M078852	1.32389	https://www.genecards.org/cgi-bin/carddisp.pl?gene=TIMP2
CSN1S1	Casein Alpha S1	Protein Coding	36	GC04P069932	1.32389	https://www.genecards.org/cgi-bin/carddisp.pl?gene=CSN1S1
PTGS2	Prostaglandin-Endoperoxide Synthase 2	Protein Coding	47	GC01M186640	1.28705	https://www.genecards.org/cgi-bin/carddisp.pl?gene=PTGS2
SLC22A2	Solute Carrier Family 22 Member 2	Protein Coding	44	GC06M160190	1.28705	https://www.genecards.org/cgi-bin/carddisp.pl?gene=SLC22A2
SLC22A1	Solute Carrier Family 22 Member 1	Protein Coding	42	GC06P160121	1.28705	https://www.genecards.org/cgi-bin/carddisp.pl?gene=SLC22A1
MT-CO2	Mitochondrially Encoded Cytochrome C Oxidase II	Protein Coding	34	GCMTP007587	1.28705	https://www.genecards.org/cgi-bin/carddisp.pl?gene=MT-CO2
LOC110806262	Solute Carrier Family 6 Member 4 Gene Promoter	Biological Region	2	GC17P030235	1.28705	https://www.genecards.org/cgi-bin/carddisp.pl?gene=LOC110806262
PIK3CA	Phosphatidylinositol-4,5-Bisphosphate 3-Kinase Catalytic Subunit Alpha	Protein Coding	50	GC03P179148	1.26054	https://www.genecards.org/cgi-bin/carddisp.pl?gene=PIK3CA
KCNH2	Potassium Voltage-Gated Channel Subfamily H Member 2	Protein Coding	49	GC07M150944	1.26054	https://www.genecards.org/cgi-bin/carddisp.pl?gene=KCNH2
PREP	Prolyl Endopeptidase	Protein Coding	41	GC06M105277	1.24524	https://www.genecards.org/cgi-bin/carddisp.pl?gene=PREP
FOXO3	Forkhead Box O3	Protein Coding	44	GC06P108559	1.19564	https://www.genecards.org/cgi-bin/carddisp.pl?gene=FOXO3
OLR1	Oxidized Low Density Lipoprotein Receptor 1	Protein Coding	41	GC12M021106	1.19564	https://www.genecards.org/cgi-bin/carddisp.pl?gene=OLR1
HOTAIR	HOX Transcript Antisense RNA	RNA Gene	25	GC12M053962	1.19564	https://www.genecards.org/cgi-bin/carddisp.pl?gene=HOTAIR
MIR34A	MicroRNA 34a	RNA Gene	23	GC01M009151	1.19564	https://www.genecards.org/cgi-bin/carddisp.pl?gene=MIR34A
MIR99A	MicroRNA 99a	RNA Gene	22	GC21P016539	1.19564	https://www.genecards.org/cgi-bin/carddisp.pl?gene=MIR99A
MIR125B1	MicroRNA 125b-1	RNA Gene	21	GC11M122100	1.19564	https://www.genecards.org/cgi-bin/carddisp.pl?gene=MIR125B1
ADA	Adenosine Deaminase	Protein Coding	49	GC20M044620	1.131	https://www.genecards.org/cgi-bin/carddisp.pl?gene=ADA
EP300	E1A Binding Protein P300	Protein Coding	49	GC22P041091	1.131	https://www.genecards.org/cgi-bin/carddisp.pl?gene=EP300
NOS3	Nitric Oxide Synthase 3	Protein Coding	49	GC07P150990	1.131	https://www.genecards.org/cgi-bin/carddisp.pl?gene=NOS3
F2	Coagulation Factor II, Thrombin	Protein Coding	48	GC11P046720	1.131	https://www.genecards.org/cgi-bin/carddisp.pl?gene=F2
LPL	Lipoprotein Lipase	Protein Coding	48	GC08P019901	1.131	https://www.genecards.org/cgi-bin/carddisp.pl?gene=LPL
TNFRSF10B	TNF Receptor Superfamily Member 10b	Protein Coding	48	GC08M023020	1.131	https://www.genecards.org/cgi-bin/carddisp.pl?gene=TNFRSF10B
FASN	Fatty Acid Synthase	Protein Coding	47	GC17M082078	1.131	https://www.genecards.org/cgi-bin/carddisp.pl?gene=FASN
HDAC1	Histone Deacetylase 1	Protein Coding	47	GC01P032292	1.131	https://www.genecards.org/cgi-bin/carddisp.pl?gene=HDAC1
LIPE	Lipase E, Hormone Sensitive Type	Protein Coding	46	GC19M042401	1.131	https://www.genecards.org/cgi-bin/carddisp.pl?gene=LIPE
LEP	Leptin	Protein Coding	45	GC07P128241	1.131	https://www.genecards.org/cgi-bin/carddisp.pl?gene=LEP
RUNX2	RUNX Family Transcription Factor 2	Protein Coding	45	GC06P083940	1.131	https://www.genecards.org/cgi-bin/carddisp.pl?gene=RUNX2
ATIC	5-Aminoimidazole-4-Carboxamide Ribonucleotide Formyltransferase/IMP Cyclohydrolase	Protein Coding	44	GC02P215311	1.131	https://www.genecards.org/cgi-bin/carddisp.pl?gene=ATIC
F3	Coagulation Factor III, Tissue Factor	Protein Coding	44	GC01M094590	1.131	https://www.genecards.org/cgi-bin/carddisp.pl?gene=F3
SPP1	Secreted Phosphoprotein 1	Protein Coding	44	GC04P087975	1.131	https://www.genecards.org/cgi-bin/carddisp.pl?gene=SPP1
BCL2L2	BCL2 Like 2	Protein Coding	43	GC14P032837	1.131	https://www.genecards.org/cgi-bin/carddisp.pl?gene=BCL2L2
SOCS1	Suppressor Of Cytokine Signaling 1	Protein Coding	42	GC16M012261	1.131	https://www.genecards.org/cgi-bin/carddisp.pl?gene=SOCS1
DAXX	Death Domain Associated Protein	Protein Coding	41	GC06M033318	1.131	https://www.genecards.org/cgi-bin/carddisp.pl?gene=DAXX
KCNH6	Potassium Voltage-Gated Channel Subfamily H Member 6	Protein Coding	41	GC17P063523	1.131	https://www.genecards.org/cgi-bin/carddisp.pl?gene=KCNH6
BGLAP	Bone Gamma-Carboxyglutamate Protein	Protein Coding	38	GC01P156242	1.131	https://www.genecards.org/cgi-bin/carddisp.pl?gene=BGLAP
CLIP2	CAP-Gly Domain Containing Linker Protein 2	Protein Coding	38	GC07P074289	1.131	https://www.genecards.org/cgi-bin/carddisp.pl?gene=CLIP2
HIF3A	Hypoxia Inducible Factor 3 Subunit Alpha	Protein Coding	38	GC19P046297	1.131	https://www.genecards.org/cgi-bin/carddisp.pl?gene=HIF3A
ANGPTL2	Angiopoietin Like 2	Protein Coding	37	GC09M127087	1.131	https://www.genecards.org/cgi-bin/carddisp.pl?gene=ANGPTL2
PTPA	Protein Phosphatase 2 Phosphatase Activator	Protein Coding	33	GC09P129111	1.131	https://www.genecards.org/cgi-bin/carddisp.pl?gene=PTPA
MIR122	MicroRNA 122	RNA Gene	22	GC18P058451	1.131	https://www.genecards.org/cgi-bin/carddisp.pl?gene=MIR122
MIR17	MicroRNA 17	RNA Gene	20	GC13P091350	1.131	https://www.genecards.org/cgi-bin/carddisp.pl?gene=MIR17
MIR203A	MicroRNA 203a	RNA Gene	20	GC14P109723	1.131	https://www.genecards.org/cgi-bin/carddisp.pl?gene=MIR203A
MIR429	MicroRNA 429	RNA Gene	20	GC01P003860	1.131	https://www.genecards.org/cgi-bin/carddisp.pl?gene=MIR429
CASP4	Caspase 4	Protein Coding	45	GC11M104942	0.974954	https://www.genecards.org/cgi-bin/carddisp.pl?gene=CASP4
TOP1	DNA Topoisomerase I	Protein Coding	47	GC20P041028	0.855331	https://www.genecards.org/cgi-bin/carddisp.pl?gene=TOP1
ACHE	Acetylcholinesterase (Cartwright Blood Group)	Protein Coding	44	GC07M100889	0.662952	https://www.genecards.org/cgi-bin/carddisp.pl?gene=ACHE
DICER1	Dicer 1, Ribonuclease III	Protein Coding	46	GC14M095086	0.624827	https://www.genecards.org/cgi-bin/carddisp.pl?gene=DICER1
MYC	MYC Proto-Oncogene, BHLH Transcription Factor	Protein Coding	49	GC08P127735	0.598314	https://www.genecards.org/cgi-bin/carddisp.pl?gene=MYC
MDH2	Malate Dehydrogenase 2	Protein Coding	46	GC07P076048	0.583014	https://www.genecards.org/cgi-bin/carddisp.pl?gene=MDH2
EGR1	Early Growth Response 1	Protein Coding	42	GC05P138465	0.583014	https://www.genecards.org/cgi-bin/carddisp.pl?gene=EGR1
DUX4	Double Homeobox 4	Protein Coding	26	GC04P190173	0.583014	https://www.genecards.org/cgi-bin/carddisp.pl?gene=DUX4
INSR	Insulin Receptor	Protein Coding	51	GC19M007112	0.533416	https://www.genecards.org/cgi-bin/carddisp.pl?gene=INSR
MTOR	Mechanistic Target Of Rapamycin Kinase	Protein Coding	51	GC01M011106	0.533416	https://www.genecards.org/cgi-bin/carddisp.pl?gene=MTOR
CYP2A6	Cytochrome P450 Family 2 Subfamily A Member 6	Protein Coding	46	GC19M040843	0.533416	https://www.genecards.org/cgi-bin/carddisp.pl?gene=CYP2A6
PKD1	Polycystin 1, Transient Receptor Potential Channel Interacting	Protein Coding	45	GC16M007106	0.533416	https://www.genecards.org/cgi-bin/carddisp.pl?gene=PKD1
NME1	NME/NM23 Nucleoside Diphosphate Kinase 1	Protein Coding	44	GC17P056083	0.533416	https://www.genecards.org/cgi-bin/carddisp.pl?gene=NME1
LSR	Lipolysis Stimulated Lipoprotein Receptor	Protein Coding	40	GC19P066534	0.533416	https://www.genecards.org/cgi-bin/carddisp.pl?gene=LSR
PRKCD	Protein Kinase C Delta	Protein Coding	50	GC03P053156	0.468778	https://www.genecards.org/cgi-bin/carddisp.pl?gene=PRKCD
RELA	RELA Proto-Oncogene, NF-KB Subunit	Protein Coding	49	GC11M065653	0.468778	https://www.genecards.org/cgi-bin/carddisp.pl?gene=RELA
SRC	SRC Proto-Oncogene, Non-Receptor Tyrosine Kinase	Protein Coding	49	GC20P037344	0.468778	https://www.genecards.org/cgi-bin/carddisp.pl?gene=SRC
TLR4	Toll Like Receptor 4	Protein Coding	49	GC09P117704	0.468778	https://www.genecards.org/cgi-bin/carddisp.pl?gene=TLR4
MAPK10	Mitogen-Activated Protein Kinase 10	Protein Coding	48	GC04M085990	0.468778	https://www.genecards.org/cgi-bin/carddisp.pl?gene=MAPK10
PLCB3	Phospholipase C Beta 3	Protein Coding	48	GC11P064251	0.468778	https://www.genecards.org/cgi-bin/carddisp.pl?gene=PLCB3
HSPG2	Heparan Sulfate Proteoglycan 2	Protein Coding	46	GC01M021822	0.468778	https://www.genecards.org/cgi-bin/carddisp.pl?gene=HSPG2
PLCB1	Phospholipase C Beta 1	Protein Coding	46	GC20P008061	0.468778	https://www.genecards.org/cgi-bin/carddisp.pl?gene=PLCB1
PLCG1	Phospholipase C Gamma 1	Protein Coding	46	GC20P041136	0.468778	https://www.genecards.org/cgi-bin/carddisp.pl?gene=PLCG1
MAP3K5	Mitogen-Activated Protein Kinase Kinase Kinase 5	Protein Coding	45	GC06M136557	0.468778	https://www.genecards.org/cgi-bin/carddisp.pl?gene=MAP3K5
P2RX7	Purinergic Receptor P2X 7	Protein Coding	45	GC12P126220	0.468778	https://www.genecards.org/cgi-bin/carddisp.pl?gene=P2RX7
PLCB4	Phospholipase C Beta 4	Protein Coding	45	GC20P009024	0.468778	https://www.genecards.org/cgi-bin/carddisp.pl?gene=PLCB4
SREBF1	Sterol Regulatory Element Binding Transcription Factor 1	Protein Coding	44	GC17M017810	0.468778	https://www.genecards.org/cgi-bin/carddisp.pl?gene=SREBF1
HDC	Histidine Decarboxylase	Protein Coding	43	GC15M050241	0.468778	https://www.genecards.org/cgi-bin/carddisp.pl?gene=HDC
BSG	Basigin (Ok Blood Group)	Protein Coding	42	GC19P000571	0.468778	https://www.genecards.org/cgi-bin/carddisp.pl?gene=BSG
NDUFS6	NADH:Ubiquinone Oxidoreductase Subunit S6	Protein Coding	42	GC05P001801	0.468778	https://www.genecards.org/cgi-bin/carddisp.pl?gene=NDUFS6
EXOC7	Exocyst Complex Component 7	Protein Coding	40	GC17M076080	0.468778	https://www.genecards.org/cgi-bin/carddisp.pl?gene=EXOC7
KHSRP	KH-Type Splicing Regulatory Protein	Protein Coding	40	GC19M006413	0.468778	https://www.genecards.org/cgi-bin/carddisp.pl?gene=KHSRP
CCL19	C-C Motif Chemokine Ligand 19	Protein Coding	39	GC09M034698	0.468778	https://www.genecards.org/cgi-bin/carddisp.pl?gene=CCL19
FBN1	Fibrillin 1	Protein Coding	45	GC15M048408	0.442264	https://www.genecards.org/cgi-bin/carddisp.pl?gene=FBN1
DRD1	Dopamine Receptor D1	Protein Coding	43	GC05M175440	0.442264	https://www.genecards.org/cgi-bin/carddisp.pl?gene=DRD1
HSF1	Heat Shock Transcription Factor 1	Protein Coding	43	GC08P144291	0.442264	https://www.genecards.org/cgi-bin/carddisp.pl?gene=HSF1
AKR1A1	Aldo-Keto Reductase Family 1 Member A1	Protein Coding	42	GC01P045550	0.442264	https://www.genecards.org/cgi-bin/carddisp.pl?gene=AKR1A1
NR3C1	Nuclear Receptor Subfamily 3 Group C Member 1	Protein Coding	48	GC05M143277	0.348938	https://www.genecards.org/cgi-bin/carddisp.pl?gene=NR3C1
MDM2	MDM2 Proto-Oncogene	Protein Coding	51	GC12P068808	0.312728	https://www.genecards.org/cgi-bin/carddisp.pl?gene=MDM2
CHEK2	Checkpoint Kinase 2	Protein Coding	50	GC22M028687	0.312728	https://www.genecards.org/cgi-bin/carddisp.pl?gene=CHEK2
CTNNB1	Catenin Beta 1	Protein Coding	50	GC03P041236	0.312728	https://www.genecards.org/cgi-bin/carddisp.pl?gene=CTNNB1
SOD1	Superoxide Dismutase 1	Protein Coding	50	GC21P031659	0.312728	https://www.genecards.org/cgi-bin/carddisp.pl?gene=SOD1
ATP2A2	ATPase Sarcoplasmic/Endoplasmic Reticulum Ca2+ Transporting 2	Protein Coding	49	GC12P110280	0.312728	https://www.genecards.org/cgi-bin/carddisp.pl?gene=ATP2A2
CAT	Catalase	Protein Coding	49	GC11P034460	0.312728	https://www.genecards.org/cgi-bin/carddisp.pl?gene=CAT
FOS	Fos Proto-Oncogene, AP-1 Transcription Factor Subunit	Protein Coding	49	GC14P075278	0.312728	https://www.genecards.org/cgi-bin/carddisp.pl?gene=FOS
GRIN2B	Glutamate Ionotropic Receptor NMDA Type Subunit 2B	Protein Coding	49	GC12M013437	0.312728	https://www.genecards.org/cgi-bin/carddisp.pl?gene=GRIN2B
SCN5A	Sodium Voltage-Gated Channel Alpha Subunit 5	Protein Coding	49	GC03M038549	0.312728	https://www.genecards.org/cgi-bin/carddisp.pl?gene=SCN5A
TH	Tyrosine Hydroxylase	Protein Coding	49	GC11M002163	0.312728	https://www.genecards.org/cgi-bin/carddisp.pl?gene=TH
CACNA1C	Calcium Voltage-Gated Channel Subunit Alpha1 C	Protein Coding	48	GC12P001970	0.312728	https://www.genecards.org/cgi-bin/carddisp.pl?gene=CACNA1C
FAS	Fas Cell Surface Death Receptor	Protein Coding	48	GC10P092502	0.312728	https://www.genecards.org/cgi-bin/carddisp.pl?gene=FAS
FN1	Fibronectin 1	Protein Coding	48	GC02M215360	0.312728	https://www.genecards.org/cgi-bin/carddisp.pl?gene=FN1
GLUD1	Glutamate Dehydrogenase 1	Protein Coding	48	GC10M087050	0.312728	https://www.genecards.org/cgi-bin/carddisp.pl?gene=GLUD1
KCNQ1	Potassium Voltage-Gated Channel Subfamily Q Member 1	Protein Coding	48	GC11P002444	0.312728	https://www.genecards.org/cgi-bin/carddisp.pl?gene=KCNQ1
CHRM3	Cholinergic Receptor Muscarinic 3	Protein Coding	47	GC01P239386	0.312728	https://www.genecards.org/cgi-bin/carddisp.pl?gene=CHRM3
GSK3B	Glycogen Synthase Kinase 3 Beta	Protein Coding	47	GC03M119821	0.312728	https://www.genecards.org/cgi-bin/carddisp.pl?gene=GSK3B
GLI2	GLI Family Zinc Finger 2	Protein Coding	46	GC02P120735	0.312728	https://www.genecards.org/cgi-bin/carddisp.pl?gene=GLI2
HSP90AA1	Heat Shock Protein 90 Alpha Family Class A Member 1	Protein Coding	46	GC14M102080	0.312728	https://www.genecards.org/cgi-bin/carddisp.pl?gene=HSP90AA1
NQO1	NAD(P)H Quinone Dehydrogenase 1	Protein Coding	46	GC16M069706	0.312728	https://www.genecards.org/cgi-bin/carddisp.pl?gene=NQO1
XIAP	X-Linked Inhibitor Of Apoptosis	Protein Coding	46	GC0XP123859	0.312728	https://www.genecards.org/cgi-bin/carddisp.pl?gene=XIAP
ITGAL	Integrin Subunit Alpha L	Protein Coding	45	GC16P030472	0.312728	https://www.genecards.org/cgi-bin/carddisp.pl?gene=ITGAL
ADRA2B	Adrenoceptor Alpha 2B	Protein Coding	44	GC02M096112	0.312728	https://www.genecards.org/cgi-bin/carddisp.pl?gene=ADRA2B
NPY	Neuropeptide Y	Protein Coding	44	GC07P024290	0.312728	https://www.genecards.org/cgi-bin/carddisp.pl?gene=NPY
DRD3	Dopamine Receptor D3	Protein Coding	43	GC03M114128	0.312728	https://www.genecards.org/cgi-bin/carddisp.pl?gene=DRD3
COX5A	Cytochrome C Oxidase Subunit 5A	Protein Coding	42	GC15M074919	0.312728	https://www.genecards.org/cgi-bin/carddisp.pl?gene=COX5A
DNASE1	Deoxyribonuclease 1	Protein Coding	42	GC16P003611	0.312728	https://www.genecards.org/cgi-bin/carddisp.pl?gene=DNASE1
HSF2	Heat Shock Transcription Factor 2	Protein Coding	42	GC06P122399	0.312728	https://www.genecards.org/cgi-bin/carddisp.pl?gene=HSF2
SETD7	SET Domain Containing 7, Histone Lysine Methyltransferase	Protein Coding	42	GC04M139495	0.312728	https://www.genecards.org/cgi-bin/carddisp.pl?gene=SETD7
IFNA2	Interferon Alpha 2	Protein Coding	41	GC09M021384	0.312728	https://www.genecards.org/cgi-bin/carddisp.pl?gene=IFNA2
NTS	Neurotensin	Protein Coding	40	GC12P085876	0.312728	https://www.genecards.org/cgi-bin/carddisp.pl?gene=NTS
FFAR1	Free Fatty Acid Receptor 1	Protein Coding	39	GC19P067634	0.312728	https://www.genecards.org/cgi-bin/carddisp.pl?gene=FFAR1
FKBP1B	FKBP Prolyl Isomerase 1B	Protein Coding	38	GC02P024033	0.312728	https://www.genecards.org/cgi-bin/carddisp.pl?gene=FKBP1B
LOC110596866	CYP7A1 5' Regulatory Region	Biological Region	2	GC08P058498	0.312728	https://www.genecards.org/cgi-bin/carddisp.pl?gene=LOC110596866
LDHA	Lactate Dehydrogenase A	Protein Coding	49	GC11P018394	0.270286	https://www.genecards.org/cgi-bin/carddisp.pl?gene=LDHA
CYB5A	Cytochrome B5 Type A	Protein Coding	42	GC18M074250	0.270286	https://www.genecards.org/cgi-bin/carddisp.pl?gene=CYB5A
MIR212	MicroRNA 212	RNA Gene	20	GC17M002050	0.220688	https://www.genecards.org/cgi-bin/carddisp.pl?gene=MIR212
KIT	KIT Proto-Oncogene, Receptor Tyrosine Kinase	Protein Coding	50	GC04P054657	0.15605	https://www.genecards.org/cgi-bin/carddisp.pl?gene=KIT
ACVR1	Activin A Receptor Type 1	Protein Coding	49	GC02M157736	0.15605	https://www.genecards.org/cgi-bin/carddisp.pl?gene=ACVR1
APP	Amyloid Beta Precursor Protein	Protein Coding	49	GC21M025880	0.15605	https://www.genecards.org/cgi-bin/carddisp.pl?gene=APP
PTPRC	Protein Tyrosine Phosphatase Receptor Type C	Protein Coding	49	GC01P198607	0.15605	https://www.genecards.org/cgi-bin/carddisp.pl?gene=PTPRC
CD4	CD4 Molecule	Protein Coding	48	GC12P006786	0.15605	https://www.genecards.org/cgi-bin/carddisp.pl?gene=CD4
PTPN1	Protein Tyrosine Phosphatase Non-Receptor Type 1	Protein Coding	48	GC20P050510	0.15605	https://www.genecards.org/cgi-bin/carddisp.pl?gene=PTPN1
SMARCA2	SWI/SNF Related, Matrix Associated, Actin Dependent Regulator Of Chromatin, Subfamily A, Member 2	Protein Coding	48	GC09P001980	0.15605	https://www.genecards.org/cgi-bin/carddisp.pl?gene=SMARCA2
SMARCA4	SWI/SNF Related, Matrix Associated, Actin Dependent Regulator Of Chromatin, Subfamily A, Member 4	Protein Coding	48	GC19P010932	0.15605	https://www.genecards.org/cgi-bin/carddisp.pl?gene=SMARCA4
ACTB	Actin Beta	Protein Coding	47	GC07M005527	0.15605	https://www.genecards.org/cgi-bin/carddisp.pl?gene=ACTB
BACE1	Beta-Secretase 1	Protein Coding	46	GC11M117285	0.15605	https://www.genecards.org/cgi-bin/carddisp.pl?gene=BACE1
ROR2	Receptor Tyrosine Kinase Like Orphan Receptor 2	Protein Coding	46	GC09M094165	0.15605	https://www.genecards.org/cgi-bin/carddisp.pl?gene=ROR2
CD44	CD44 Molecule (Indian Blood Group)	Protein Coding	45	GC11P035139	0.15605	https://www.genecards.org/cgi-bin/carddisp.pl?gene=CD44
HTR3A	5-Hydroxytryptamine Receptor 3A	Protein Coding	45	GC11P113974	0.15605	https://www.genecards.org/cgi-bin/carddisp.pl?gene=HTR3A
HTR7	5-Hydroxytryptamine Receptor 7	Protein Coding	45	GC10M090740	0.15605	https://www.genecards.org/cgi-bin/carddisp.pl?gene=HTR7
SMAD6	SMAD Family Member 6	Protein Coding	45	GC15P066702	0.15605	https://www.genecards.org/cgi-bin/carddisp.pl?gene=SMAD6
XDH	Xanthine Dehydrogenase	Protein Coding	45	GC02M031334	0.15605	https://www.genecards.org/cgi-bin/carddisp.pl?gene=XDH
SMARCB1	SWI/SNF Related, Matrix Associated, Actin Dependent Regulator Of Chromatin, Subfamily B, Member 1	Protein Coding	44	GC22P023786	0.15605	https://www.genecards.org/cgi-bin/carddisp.pl?gene=SMARCB1
SMARCE1	SWI/SNF Related, Matrix Associated, Actin Dependent Regulator Of Chromatin, Subfamily E, Member 1	Protein Coding	44	GC17M040624	0.15605	https://www.genecards.org/cgi-bin/carddisp.pl?gene=SMARCE1
UCP2	Uncoupling Protein 2	Protein Coding	44	GC11M073974	0.15605	https://www.genecards.org/cgi-bin/carddisp.pl?gene=UCP2
HTR4	5-Hydroxytryptamine Receptor 4	Protein Coding	43	GC05M148451	0.15605	https://www.genecards.org/cgi-bin/carddisp.pl?gene=HTR4
KITLG	KIT Ligand	Protein Coding	43	GC12M088492	0.15605	https://www.genecards.org/cgi-bin/carddisp.pl?gene=KITLG
SMARCC2	SWI/SNF Related, Matrix Associated, Actin Dependent Regulator Of Chromatin Subfamily C Member 2	Protein Coding	43	GC12M056635	0.15605	https://www.genecards.org/cgi-bin/carddisp.pl?gene=SMARCC2
SMURF1	SMAD Specific E3 Ubiquitin Protein Ligase 1	Protein Coding	43	GC07M099027	0.15605	https://www.genecards.org/cgi-bin/carddisp.pl?gene=SMURF1
ARID1A	AT-Rich Interaction Domain 1A	Protein Coding	42	GC01P026693	0.15605	https://www.genecards.org/cgi-bin/carddisp.pl?gene=ARID1A
ARID1B	AT-Rich Interaction Domain 1B	Protein Coding	42	GC06P156777	0.15605	https://www.genecards.org/cgi-bin/carddisp.pl?gene=ARID1B
CD2	CD2 Molecule	Protein Coding	42	GC01P116754	0.15605	https://www.genecards.org/cgi-bin/carddisp.pl?gene=CD2
CRHR1	Corticotropin Releasing Hormone Receptor 1	Protein Coding	42	GC17P045784	0.15605	https://www.genecards.org/cgi-bin/carddisp.pl?gene=CRHR1
CXCL12	C-X-C Motif Chemokine Ligand 12	Protein Coding	42	GC10M044370	0.15605	https://www.genecards.org/cgi-bin/carddisp.pl?gene=CXCL12
CD9	CD9 Molecule	Protein Coding	41	GC12P021026	0.15605	https://www.genecards.org/cgi-bin/carddisp.pl?gene=CD9
HTR6	5-Hydroxytryptamine Receptor 6	Protein Coding	41	GC01P019666	0.15605	https://www.genecards.org/cgi-bin/carddisp.pl?gene=HTR6
SMAD1	SMAD Family Member 1	Protein Coding	41	GC04P145481	0.15605	https://www.genecards.org/cgi-bin/carddisp.pl?gene=SMAD1
SMARCC1	SWI/SNF Related, Matrix Associated, Actin Dependent Regulator Of Chromatin Subfamily C Member 1	Protein Coding	41	GC03M047585	0.15605	https://www.genecards.org/cgi-bin/carddisp.pl?gene=SMARCC1
ACTL6A	Actin Like 6A	Protein Coding	40	GC03P179562	0.15605	https://www.genecards.org/cgi-bin/carddisp.pl?gene=ACTL6A
SMARCD1	SWI/SNF Related, Matrix Associated, Actin Dependent Regulator Of Chromatin, Subfamily D, Member 1	Protein Coding	40	GC12P050085	0.15605	https://www.genecards.org/cgi-bin/carddisp.pl?gene=SMARCD1
SMARCD3	SWI/SNF Related, Matrix Associated, Actin Dependent Regulator Of Chromatin, Subfamily D, Member 3	Protein Coding	39	GC07M151238	0.15605	https://www.genecards.org/cgi-bin/carddisp.pl?gene=SMARCD3
ANKK1	Ankyrin Repeat And Kinase Domain Containing 1	Protein Coding	38	GC11P113387	0.15605	https://www.genecards.org/cgi-bin/carddisp.pl?gene=ANKK1
PHF10	PHD Finger Protein 10	Protein Coding	36	GC06M169679	0.15605	https://www.genecards.org/cgi-bin/carddisp.pl?gene=PHF10
IGHE	Immunoglobulin Heavy Constant Epsilon	Protein Coding	30	GC14M112707	0.15605	https://www.genecards.org/cgi-bin/carddisp.pl?gene=IGHE

## Sheet: PM
Pharma Model	Num Feature	Fit	Norm Fit	zscore	Num Hydrophobic	Num HB Acceptor	Num HB Donor	Num Positive	Num Negative	Num Aromatic	Name	Class	Uniplot	Function	Disease	Idication	GENE NAME
1ktt_v	5	3.453	0.6906	2.55088	3	1	0	1	0	0	Prothrombin	HYDROLASE/BLOOD CLOTTING	THRB_HUMAN	Thrombin, which cleaves bonds after Arg and Lys, converts fibrinogen to fibrin and activates factors V, VII, VIII, XIII, and, in complex with thrombomodulin, protein C. Functions in blood homeostasis, inflammation and wound healing.	Defects in F2 are the cause of various forms of dysprothrombinemia [MIM:176930].;Genetic variations in F2 may be a cause of susceptibility to ischemic stroke [MIM:601367]; also known as cerebrovascular accident or cerebral infarction. A stroke is an acute neurologic event leading to death of neural tissue of the brain and resulting in loss of motor, sensory and/or cognitive function. Ischemic str…	Deep vein thrombosis;Thrombocytopenia;Cerebrovascular disease;Wound healing;Ebola virus infection;Bone injury;Cerebrovascular ischemia;Restenosis;Thrombosis;Diabetic foot ulcer;Ischemic heart disease;Marburg virus infection;Myocardial disease;Embolism and thrombosis;Myocardial infarction;Cartilage disease;Thromboembolism;Coronary artery disease;Hemophilia;Blood clotting disorder;Bleeding;Atrial f…	F2
2acl_v	4	3.378	0.8444	2.39579	3	1	0	0	0	0	Retinoic acid receptor RXR-alpha	TRANSCRIPTION	RXRA_HUMAN	Nuclear hormone receptor. Involved in the retinoic acid response pathway. Binds 9-cis retinoic acid (9C-RA). ARF6 acts as a key regulator of the tissue-specific adipocyte P2 (aP2) enhancer (By similarity).	NONE	Acute promyelocytic leukemia	RXRA
1lt8_v	8	3.711	0.4639	2.34472	2	5	0	1	0	0	Betaine--homocysteine S-methyltransferase 1	NONE	Q93088	Amino acid transport and metabolism	NONE	Used for protein synthesis including the formation of SAMe, L-homocysteine, L-cysteine, taurine, and sulfate.	BHMT
1tdi_v	9	3.742	0.4157	2.05237	1	5	1	1	1	0	Glutathione S-transferase A3	NONE	Q16772	Involved in glutathione transferase activity	NONE	For nutritional supplementation, also for treating dietary shortage or imbalance	GSTA3
1dic_v	4	3.186	0.7964	1.80357	2	2	0	0	0	0	Complement factor D	SERINE PROTEASE	CFAD_HUMAN	Factor D cleaves factor B when the latter is complexed with factor C3b, activating the C3bbb complex, which then becomes the C3 convertase of the alternate pathway. Its function is homologous to that of C1s in the classical pathway.	Defects in CFD are the cause of complement factor D deficiency [MIM:134350]. This deficiency predisposes to invasive meningococcal disease.	Autoimmune disease;Reperfusion injury;Age related macular degeneration	CFD
3ey4_v	5	3.276	0.6552	1.75229	3	1	1	0	0	0	Corticosteroid 11-beta-dehydrogenase isozyme 1	NONE	P28845	Lipid transport and metabolism	NONE	Some evidence suggests that NADH might be useful in treating Parkinsons disease, chronic fatigue syndrome, Alzheimers disease and cardiovascular disease.	HSD11B1
1qyw_v	5	3.35	0.67	1.66425	4	1	0	0	0	0	Estradiol 17-beta-dehydrogenase 1	NONE	P14061	Lipid transport and metabolism	NONE	Some evidence suggests that NADH might be useful in treating Parkinsons disease, chronic fatigue syndrome, Alzheimers disease and cardiovascular disease.	HSD17B1
2uzn_v	5	3.254	0.6507	1.63447	3	1	1	0	0	0	Cell division protein kinase 2	NONE	P24941	Involved in protein kinase activity	NONE	NONE	CDK2
2oi0_v	4	3.27	0.8175	1.58191	3	1	0	0	0	0	ADAM 17	HYDROLASE	ADA17_HUMAN	Cleaves the membrane-bound precursor of TNF-alpha to its mature soluble form. Responsible for the proteolytic release of several other cell-surface proteins, including p75 TNF-receptor, interleukin 1 receptor type II, p55 TNF-receptor, transforming growth	NONE	Psoriasis;Inflammation;Rheumatoid arthritis;Cardiac failure;Multiple sclerosis;Metastasis;Immune disorder	ADAM17
2j4a_v	6	3.292	0.5487	1.53992	4	1	0	0	1	0	Thyroid hormone receptor beta	NONE	P10828	Nuclear hormone receptor that can act as a repressor or activator of transcription. High affinity receptor for thyroid hormones, including triiodothyronine and thyroxine.	NONE	NONE	THRB
1pl6_v	5	3.338	0.6675	1.51443	2	3	0	0	0	0	Sorbitol dehydrogenase	OXIDOREDUCTASE	DHSO_HUMAN	NONE	NONE	Diabetic complication	SORD
3bej_v	7	3.343	0.4776	1.50828	4	1	1	0	1	0	Bile acid receptor	TRANSCRIPTION REGULATOR	NR1H4_HUMAN	Receptor for bile acids such as chenodeoxycholic acid, lithocholic acid and deoxycholic acid. Represses the transcription of the cholesterol 7-alpha-hydroxylase gene (CYP7A1) and activates the intestinal bile acid-binding protein (IBABP). Activates the tr	NONE	Liver fibrosis;Non-insulin dependent diabetes;Atherosclerosis;Hypertriglyceridemia;Hyperlipidemia;Liver disease;Primary biliary cirrhosis;Non-alcoholic steatohepatitis	NR1H4
1r0p_v	6	3.426	0.5709	1.49179	4	2	0	0	0	0	Hepatocyte growth factor receptor	TRANSFERASE	MET_HUMAN	Receptor for hepatocyte growth factor and scatter factor. Has a tyrosine-protein kinase activity. Functions in cell proliferation, scattering, morphogenesis and survival.	Activation of MET after rearrangement with the TPR gene produces an oncogenic protein.;Defects in MET may be associated with gastric cancer.;Defects in MET are a cause of hepatocellular carcinoma (HCC) [MIM:114550].;Defects in MET are a cause of hereditary papillary renal carcinoma (HPRC) [MIM:605074]; also known as papillary renal cell carcinoma 2 (RCCP2). HPRC is a form of inherited kidney canc…	Alopecia, drug-induced;Mucositis;Cancer;Glioma;Metastasis;Renal cell carcinoma;Head and neck tumor;Brain tumor;Pancreas tumor;Solid tumor;Stomach tumor	MET
1utt_v	5	3.165	0.6329	1.47594	2	3	0	0	0	0	Macrophage metalloelastase	HYDROLASE	MMP12_HUMAN	May be involved in tissue injury and remodeling. Has significant elastolytic activity. Can accept large and small amino acids at the P1 site, but has a preference for leucine. Aromatic or hydrophobic residues are preferred at the P1 site, with small hydr	NONE	Chronic obstructive pulmonary disease	MMP12
1j4i_v	7	3.305	0.4722	1.45746	3	4	0	0	0	0	Peptidyl-prolyl cis-trans isomerase FKBP1A	ISOMERASE	FKB1A_HUMAN	May play a role in modulation of ryanodine receptor isoform-1 (RYR-1), a component of the calcium release channel of skeletal muscle sarcoplasmic reticulum. There are four molecules of FKBP12 per skeletal muscle RYR. PPIases accelerate the folding of prot	NONE	NONE	FKBP1A
2qg2_v	5	3.168	0.6335	1.43907	3	1	1	0	0	0	Heat shock protein HSP 90-alpha	CHAPERONE	HS90A_HUMAN	Molecular chaperone. Has ATPase activity (By similarity).	NONE	NONE	HSP90AA1
1nxk_v	7	3.42	0.4886	1.43869	4	2	1	0	0	0	MAP kinase-activated protein kinase 2	NONE	P49137	Involved in protein kinase activity	NONE	NONE	MAPKAPK2
2fb8_v	4	3.062	0.7656	1.35503	3	1	0	0	0	0	B-Raf proto-oncogene serine/threonine-protein kinase	TRANSFERASE	BRAF1_HUMAN	Involved in the transduction of mitogenic signals from the cell membrane to the nucleus. May play a role in the postsynaptic responses of hippocampal neuron.	Defects in BRAF are a cause of cardiofaciocutaneous syndrome (CFC syndrome) [MIM:115150]; also known as cardio-facio- cutaneous syndrome. CFC syndrome is characterized by a distinctive facial appearance, heart defects and mental retardation. Heart defects include pulmonic stenosis, atrial septal defects and hypertrophic cardiomyopathy. Some affected individuals present with ectodermal abnormaliti…	Melanoma;Cancer	INSR
2auh_v	11	3.767	0.3425	1.33316	3	4	1	1	2	0	Insulin receptor	TRANSFERASE/SIGNALING PROTEIN	INSR_HUMAN	This receptor binds insulin and has a tyrosine-protein kinase activity. Isoform Short has a higher affinity for insulin. Mediates the metabolic functions of insulin. Binding to insulin stimulates association of the receptor with downstream mediators inclu	Defects in INSR are the cause of insulin resistance (Ins resistance) [MIM:125853].;Defects in INSR are the cause of Rabson-Mendenhall syndrome [MIM:262190]; also known as Mendenhall syndrome. It is a severe insulin resistance syndrome characterized by insulin- resistant diabetes mellitus with pineal hyperplasia and somatic abnormalities. Typical features include coarse, senile-appearing facies, d…	Insulin dependent diabetes;Cancer;Non-insulin dependent diabetes;Infection;Parkinsons disease;Hypertension;Diabetes mellitus;Hyperinsulinemia	FGFR1
2fgi_v	8	3.707	0.4634	1.32555	6	2	0	0	0	0	Basic fibroblast growth factor receptor 1	TRANSFERASE	FGFR1_HUMAN	Receptor for basic fibroblast growth factor. A shorter form of the receptor could be a receptor for FGF1 (aFGF).	Defects in FGFR1 are a cause of Pfeiffer syndrome (PS) [MIM:101600]; also known as acrocephalosyndactyly type V (ACS5). PS is characterized by craniosynostosis (premature fusion of the skull sutures) with deviation and enlargement of the thumbs and great toes, brachymesophalangy, with phalangeal ankylosis and a varying degree of soft tissue syndactyly.;Defects in FGFR1 are a cause of isolated hyp…	NONE	ADH1C
1u3w_v	5	3.103	0.6205	1.32484	3	1	0	1	0	0	Alcohol dehydrogenase 1C	NONE	P00326	Energy production and conversion	NONE	Some evidence suggests that NADH might be useful in treating Parkinsons disease, chronic fatigue syndrome, Alzheimers disease and cardiovascular disease.	ITK
1sm2_v	6	3.343	0.5572	1.32005	4	2	0	0	0	0	Tyrosine-protein kinase ITK/TSK	NONE	Q08881	Involved in protein kinase activity	NONE	NONE	PDPK1
2pe1_v	7	4.152	0.5932	1.29461	3	3	1	0	0	0	3-phosphoinositide-dependent protein kinase 1	TRANSFERASE	PDPK1_HUMAN	Phosphorylates and activates not only PKB/AKT, but also PKA, PKC-zeta, RPS6KA1 and RPS6KB1. May play a general role in signaling processes and in development (By similarity). Isoform 3 is catalytically inactive.	NONE	NONE	PDE5A
3b2r_v	6	3.174	0.529	1.2747	4	1	1	0	0	0	cGMP-specific 3,5-cyclic phosphodiesterase	HYDROLASE	PDE5A_HUMAN	Plays a role in signal transduction by regulating the intracellular concentration of cyclic nucleotides. This phosphodiesterase catalyzes the specific hydrolysis of cGMP to 5- GMP.	NONE	Anal fissure;Raynauds disease;Cardiac failure;Thrombosis;Diabetic complication;Prostate hyperplasia;Erectile dysfunction;Urinary tract disease;Female sexual dysfunction;Vascular disease;Viral infection;Cancer;Atherosclerosis;Pulmonary disease;Metabolic disorder;Hypertension;Cardiovascular disease;Pulmonary hypertension;Angina;Male sexual dysfunction	MTAP
1sd2_v	7	3.36	0.4801	1.24522	3	1	3	0	0	0	S-methyl-5-thioadenosine phosphorylase	NONE	Q13126	Nucleotide transport and metabolism	NONE	For nutritional supplementation, also for treating dietary shortage or imbalance	ACADM
1egc_v	7	3.041	0.4345	1.23819	3	2	2	0	0	0	Medium-chain specific acyl-CoA dehydrogenase, mitochondrial	ELECTRON TRANSFER	ACADM_HUMAN	This enzyme is specific for acyl chain lengths of 4 to 16.	Defects in ACADM are the cause of medium-chain acyl-CoA dehydrogenase deficiency (MCAD deficiency) [MIM:201450]. It is an autosomal recessive disease which causes fasting hypoglycemia, hepatic dysfunction, and encephalopathy, often resulting in death in infancy. The disease frequency is one in 13000.	NONE	CDK6
1xo2_v	5	3.076	0.6153	1.23687	2	3	0	0	0	0	Cell division protein kinase 6	CELL CYCLE/TRANSFERASE	CDK6_HUMAN	Probably involved in the control of the cell cycle. Interacts with D-type G1 cyclins.	NONE	NONE	ESRRG
2zas_v	4	3.071	0.7676	1.19293	3	1	0	0	0	0	Estrogen-related receptor gamma	NONE	P62508	Orphan receptor that acts as transcription activator in the absence of bound ligand. Binds specifically to an estrogen response element and activates reporter genes controlled by estrogen response elements (By similarity). Induces the expression of PERM1 in the skeletal muscle.	NONE	NONE	NR3C2
2aa6_v	5	3.242	0.6484	1.1897	4	1	0	0	0	0	Mineralocorticoid receptor	TRANSCRIPTION	MCR_HUMAN	Receptor for both mineralocorticoids (MC) such as aldosterone and glucocorticoids (GC) such as corticosterone or cortisol. Binds to mineralocorticoid response elements (MRE) and transactivates target genes. The effect of MC is to increase ion and water tr	Defects in NR3C2 are a cause of autosomal dominant pseudohypoaldosteronism type I (PHA1) [MIM:177735]. PHA1 is characterized by urinary salt wasting, resulting from target organ unresponsiveness to mineralocorticoids. There are 2 forms of PHA1: the autosomal dominant form that is mild, and the recessive form which is more severe and due to defects in any of the epithelial sodium channel subunits.…	Metabolic disorder;Hypertension;Cardiovascular disease;Urinary tract disease	REN
2v11_v	7	3.158	0.4511	1.18317	5	1	0	1	0	0	Renin	HYDROLASE	RENI_HUMAN	Renin is a highly specific endopeptidase, whose only known function is to generate angiotensin I from angiotensinogen in the plasma, initiating a cascade of reactions that produce an elevation of blood pressure and increased sodium retention by the kidney	Defects in REN are a cause of renal tubular dysgenesis (RTD) [MIM:267430]. RTD is an autosomal recessive severe disorder of renal tubular development characterized by persistent fetal anuria and perinatal death, probably due to pulmonary hypoplasia from early-onset oligohydramnios (the Potter phenotype).	Glaucoma;Renal disease;Cardiac failure;Atherosclerosis;HIV infection;Hypertension;Cardiovascular disease;Ocular hypertension;Renal failure	PLA2G2A
1db4_v	8	3.43	0.4287	1.13591	4	2	1	0	1	0	Phospholipase A2, membrane associated	NONE	P14555	Involved in phospholipase A2 activity	NONE	NONE	KDR
2rl5_v	5	3.122	0.6243	1.12641	4	1	0	0	0	0	Vascular endothelial growth factor receptor 2	NONE	P35968	Tyrosine-protein kinase that acts as a cell-surface receptor for VEGFA, VEGFC and VEGFD. Plays an essential role in the regulation of angiogenesis, vascular development, vascular permeability, and embryonic hematopoiesis. Promotes proliferation, survival, migration and differentiation of endothelial cells. Promotes reorganization of the actin cytoskeleton. Isoforms lacking a transmembrane domain,…	NONE	NONE	PDE4D
1mkd_v	4	2.993	0.7483	1.10902	2	2	0	0	0	0	cAMP-specific 3,5-cyclic phosphodiesterase 4D	HYDROLASE	PDE4D_HUMAN	Regulates the levels of cAMP in the cell.	Genetic variations in PDE4D might be associated with susceptibility to stroke type 1 (STRK1) [MIM:606799]. A stroke is an acute neurologic event leading to death of neural tissue of the brain and resulting in loss of motor, sensory and/or cognitive function. PubMed:17006457 states that association with stroke has to be considered with caution.	NONE	AKR1C1
1mrq_v	5	3.1	0.6199	1.08267	4	1	0	0	0	0	Aldo-keto reductase family 1 member C1	NONE	Q04828	Involved in oxidoreductase activity	NONE	Some evidence suggests that NADH might be useful in treating Parkinsons disease, chronic fatigue syndrome, Alzheimers disease and cardiovascular disease.	NOS3
1m9r_v	4	2.986	0.7466	1.0707	2	1	0	1	0	0	Nitric oxide synthase, endothelial	OXIDOREDUCTASE	NOS3_HUMAN	Produces nitric oxide (NO) which is implicated in vascular smooth muscle relaxation through a cGMP-mediated signal transduction pathway. NO mediates vascular endothelial growth factor (VEGF)-induced angiogenesis in coronary vessels and promotes blood clot	NONE	Coronary artery disease;Hypertension;Congestive heart failure;Angina;Myocardial infarction;Peripheral vascular disease;Atherosclerosis;Ischemic heart disease	TTR
1dvz_v	3	2.93	0.9767	1.05366	2	1	0	0	0	0	Transthyretin	HORMONE/GROWTH FACTOR	TTHY_HUMAN	Thyroid hormone-binding protein. Probably transports thyroxine from the bloodstream to the brain.	Defects in TTR are the cause of amyloidosis type 1 (AMYL1) [MIM:176300]. AMYL1 is a hereditary generalized amyloidosis due to transthyretin amyloid deposition. Protein fibrils can form in different tissues leading to amyloid polyneuropathies, amyloidotic cardiomyopathy, carpal tunnel syndrome, systemic senile amyloidosis.;Defects in TTR are the cause of amyloidosis type 7 (AMYL7) [MIM:105210]; al…	NONE	MMP13
830c_v	4	3.037	0.7593	1.04586	3	1	0	0	0	0	Collagenase 3	MATRIX METALLOPROTEASE	MMP13_HUMAN	Degrades collagen type I. Does not act on gelatin or casein. Could have a role in tumoral process.	Defects in MMP13 are the cause of spondyloepimetaphyseal dysplasia type 2 (SEMD2) [MIM:602111]; also known as spondyloepimetaphyseal dysplasia type Missouri. SEMDs are a heterogeneous group of skeletal disorders characterized by defective growth and modeling of the spine and long bones. The SEMDs are distinguished from the spondylometaphyseal dysplasias and the spondyloepiphyseal dysplasias by th…	NONE	HDAC8
1w22_v	6	3.263	0.5438	1.04313	3	1	2	0	0	0	Histone deacetylase 8	HYDROLASE	HDAC8_HUMAN	Responsible for the deacetylation of lysine residues on the N-terminal part of the core histones (H2A, H2B, H3 and H4). Histone deacetylation gives a tag for epigenetic repression and plays an important role in transcriptional regulation, cell cycle progr	NONE	NONE	PPIA
1w8m_v	3	2.927	0.9755	1.04136	1	2	0	0	0	0	Peptidyl-prolyl cis-trans isomerase A	NONE	P62937	Posttranslational modification, protein turnover, chaperones	NONE	For treatment of transplant rejection, rheumatoid arthritis, severe psoriasis	MME
1r1h_v	10	4.249	0.4249	1.04104	3	3	2	1	1	0	Neprilysin	HYDROLASE	NEP_HUMAN	Thermolysin-like specificity, but is almost confined on acting on polypeptides of up to 30 amino acids. Biologically important in the destruction of opioid peptides such as Met- and Leu-enkephalins by cleavage of a Gly-Phe bond. Involved in the degradatio	Important cell surface marker in the diagnostic of human acute lymphocytic leukemia.	Hypertension;Neuropathic pain;Renovascular hypertension;Congestive heart failure	NR1H3
1uhl_v	6	3.194	0.5324	1.04014	5	1	0	0	0	0	Oxysterols receptor LXR-alpha	DNA BINDING PROTEIN	NR1H3_HUMAN	Orphan receptor. Interaction with RXR shifts RXR from its role as a silent DNA-binding partner to an active ligand- binding subunit in mediating retinoid responses through target genes defined by LXRES. LXRES are DR4-type response elements characterized b	NONE	NONE	ESR1
2ocf_v	3	2.932	0.9773	1.02109	2	1	0	0	0	0	Estrogen receptor	HORMONE/GROWTH FACTOR	ESR1_HUMAN	Nuclear hormone receptor. The steroid hormones and their receptors are involved in the regulation of eukaryotic gene expression and affect cellular proliferation and differentiation in target tissues.	NONE	Melanoma;Brain tumor;Inflammation;Myocardial infarction;Fibrosis;Brain ischemia;Psoriasis;Rheumatoid arthritis;Retinitis pigmentosa;Atherosclerosis;Genitourinary disease;Breast disease;Atrophy;Crohns disease;Testosterone deficiency;Uterine fibroids;Fibrocystic breast disease;Arthralgia;Prostatitis;Prostate hyperplasia;Inflammatory bowel disease;Solid tumor;Gynecological disorder;Vascular disease;…	PRKACA
1ydr_v	4	2.909	0.7271	0.998593	2	1	0	1	0	0	cAMP-dependent protein kinase catalytic subunit alpha	NONE	P00517	Involved in protein serine/threonine kinase activity	NONE	NONE	CA2
1okl_v	3	2.905	0.9683	0.965984	2	1	0	0	0	0	Carbonic anhydrase 2	LYASE	CAH2_HUMAN	Essential for bone resorption and osteoclast differentiation (By similarity). Reversible hydration of carbon dioxide.	Defects in CA2 are the cause of autosomal recessive osteopetrosis type 3 (OPTB3) [MIM:259730]; also known as osteopetrosis with renal tubular acidosis, carbonic anhydrase II deficiency syndrome, Guibaud-Vainsel syndrome or marble brain disease. Osteopetrosis is a rare genetic disease characterized by abnormally dense bone, due to defective resorption of immature bone. The disorder occurs in two f…	NONE	PDE3B
1so2_v	5	2.978	0.5956	0.941284	2	2	1	0	0	0	cGMP-inhibited 3,5-cyclic phosphodiesterase B	HYDROLASE	PDE3B_HUMAN	May play a role in fat metabolism.	NONE	NONE	PDK2
2bu5_v	6	3.257	0.5428	0.915836	5	1	0	0	0	0	[Pyruvate dehydrogenase [lipoamide]] kinase isozyme 2, mitochondrial	TRANSFERASE	PDK2_HUMAN	Inhibits the mitochondrial pyruvate dehydrogenase complex by phosphorylation of the E1 alpha subunit, thus contributing to the regulation of glucose metabolism.	NONE	NONE	SHBG
1lhw_v	4	2.937	0.7343	0.904707	2	2	0	0	0	0	Sex hormone-binding globulin	TRANSPORT PROTEIN	SHBG_HUMAN	Functions as an androgen transport protein, but may also be involved in receptor mediated processes. Each dimer binds one molecule of steroid. Specific for 5-alpha-dihydrotestosterone, testosterone, and 17-beta-estradiol. Regulates the plasma metabolic cl	NONE	NONE	IL2
1pw6_v	8	3.183	0.3978	0.903955	5	1	1	1	0	0	Interleukin-2	IMMUNE SYSTEM	IL2_HUMAN	Produced by T-cells in response to antigenic or mitogenic stimulation, this protein is required for T-cell proliferation and other activities crucial to regulation of the immune response. Can stimulate B-cells, monocytes, lymphokine- activated killer cell	A chromosomal aberration involving IL2 is found in a form of T-cell acute lymphoblastic leukemia (T-ALL). Translocation t(4;16)(q26;p13) with involves TNFRSF17.	Cancer	CCNA2
2bkz_v	4	2.899	0.7248	0.899345	2	2	0	0	0	0	Cyclin-A2	TRANSFERASE/COMPLEX	CCNA2_HUMAN	Essential for the control of the cell cycle at the G1/S (start) and the G2/M (mitosis) transitions.	NONE	NONE	GSR
1xan_v	4	2.948	0.7369	0.88944	2	1	1	0	0	0	Glutathione reductase, mitochondrial	NONE	P00390	RNA processing and modification	NONE	For nutritional supplementation, also for treating dietary shortage or imbalance	NR1I2
2o9i_v	7	3.304	0.472	0.869239	5	2	0	0	0	0	Nuclear receptor subfamily 1 group I member 2	TRANSCRIPTION	NR1I2_HUMAN	Orphan receptor; its natural ligand is probably pregnane. Binds to a response element in the CYP3A4 and ABCB1/MDR1 genes promoter. Activates its expression in response to a wide variety of endobiotics and xenobiotics.	NONE	NONE	F10
2vd1_v	6	3.256	0.5426	0.86901	5	1	0	0	0	0	Glutathione-requiring prostaglandin D synthase	ISOMERASE	PTGD2_HUMAN	Catalyzes the conversion of PGH2 to PGD2, a prostaglandin involved in smooth muscle contraction/relaxation and a potent inhibitor of platelet aggregation.	NONE	NONE	AKR1C3
2fzz_v	5	2.935	0.5871	0.860606	3	1	1	0	0	0	Coagulation factor X	HYDROLASE	FA10_HUMAN	Factor Xa is a vitamin K-dependent glycoprotein that converts prothrombin to thrombin in the presence of factor Va, calcium and phospholipid during blood clotting.	NONE	Thromboembolism	NQO2
1ry0_v	7	3.783	0.5405	0.828215	4	2	0	0	1	0	Aldo-keto reductase family 1 member C3	OXIDOREDUCTASE	AK1C3_HUMAN	Catalyzes the conversion of aldehydes and ketones to alcohols. Catalyzes the reduction of prostaglandin (PG) D2, PGH2 and phenanthrenequinone (PQ) and the oxidation of 9-alpha,11-beta- PGF2 to PGD2. Functions as a bi-directional 3-alpha-, 17-beta- and 20-	NONE	NONE	PPP1CC
1sg0_v	5	2.894	0.5788	0.820276	2	2	0	0	0	1	Ribosyldihydronicotinamide dehydrogenase [quinone]	OXIDOREDUCTASE	NQO2_HUMAN	The enzyme apparently serves as a quinone reductase in connection with conjugation reactions of hydroquinones involved in detoxification pathways as well as in biosynthetic processes such as the vitamin K-dependent gamma-carboxylation of glutamate residue	NONE	NONE	XIAP
1jk7_v	9	3.278	0.3642	0.816787	6	1	1	0	1	0	Serine/threonine-protein phosphatase PP1-gamma catalytic subunit	NONE	P36873	Signal transduction mechanisms	NONE	NONE	CTSG
2opy_v	5	2.846	0.5693	0.808577	1	2	0	1	0	1	Baculoviral IAP repeat-containing protein 4	APOPTOSIS ACTIVATOR	XIAP_HUMAN	Apoptotic suppressor. Has E3 ubiquitin-protein ligase activity. Mediates the proteasomal degradation of target proteins, such as caspase-3, SMAC or AIFM1. Inhibitor of caspase-3, -7 and -9. Mediates activation of MAP3K7/TAK1, leading to the activation of	Defects in XIAP are the cause of lymphoproliferative syndrome X-linked type 2 (XLP2) [MIM:300635]. XLP is a rare immunodeficiency characterized by extreme susceptibility to infection with Epstein-Barr virus (EBV). Symptoms include severe or fatal mononucleosis, acquired hypogammaglobulinemia, pancytopenia and malignant lymphoma.	Cancer;Skin tumor;Leukemia;Breast tumor;Lung tumor;Head and neck tumor;Uterine cervix tumor;Ovary tumor;Prostate tumor;Prostate hyperplasia	PTPN1
3h9o_v	4	2.834	0.7084	0.798717	2	1	1	0	0	0	NONE	NONE	NONE	NONE	NONE	NONE	SULT2A1
1t32_v	7	3.098	0.4426	0.742918	3	3	0	0	1	0	Cathepsin G	HYDROLASE	CATG_HUMAN	Serine protease with trypsin- and chymotrypsin-like specificity.	NONE	Connective tissue disease;Viral infection;Inflammation;HIV infection	MMP3
1nwe_v	5	3.063	0.6127	0.741283	2	2	0	0	1	0	Tyrosine-protein phosphatase non-receptor type 1	HYDROLASE	PTN1_HUMAN	May play an important role in CKII- and p60c-src-induced signal transduction cascades (By similarity).	NONE	NONE	PDE4B
1ov4_v	5	3.244	0.6489	0.732818	4	1	0	0	0	0	Bile salt sulfotransferase	NONE	Q06520	Involved in sulfotransferase activity	NONE	NONE	GSTM1
1hy7_v	6	3.202	0.5336	0.693473	2	3	0	0	1	0	Stromelysin-1	HYDROLASE	MMP3_HUMAN	Can degrade fibronectin, laminin, gelatins of type I, III, IV, and V; collagens III, IV, X, and IX, and cartilage proteoglycans. Activates procollagenase.	NONE	NONE	MTHFD1
1xlx_v	5	2.936	0.5872	0.686331	2	2	0	0	1	0	cAMP-specific 3,5-cyclic phosphodiesterase 4B	HYDROLASE	PDE4B_HUMAN	May be involved in mediating central nervous system effects of therapeutic agents ranging from antidepressants to antiasthmatic and anti-inflammatory agents.	NONE	Chronic obstructive pulmonary disease;Asthma	TEK
1xwk_v	9	3.038	0.3375	0.686312	2	2	3	1	1	0	Glutathione S-transferase Mu 1	TRANSFERASE	GSTM1_HUMAN	Conjugation of reduced glutathione to a wide number of exogenous and endogenous hydrophobic electrophiles.	NONE	NONE	ABO
1b59_v	6	2.927	0.4879	0.670595	4	1	1	0	0	0	Methionine aminopeptidase 2	HYDROLASE	AMPM2_HUMAN	Removes the amino-terminal methionine from nascent proteins.	NONE	NONE	CHEK1
1dig_v	4	2.747	0.6869	0.643557	1	2	0	0	0	1	C-1-tetrahydrofolate synthase, cytoplasmic	NONE	P11586	Nucleotide transport and metabolism	NONE	For nutritional supplementation, also for treating dietary shortage or imbalance.	PGR
2oo8_v	8	3.241	0.4052	0.622823	5	1	1	1	0	0	Angiopoietin-1 receptor	TRANSFERASE	TIE2_HUMAN	This protein is a protein tyrosine-kinase transmembrane receptor for angiopoietin 1. It may constitute the earliest mammalian endothelial cell lineage marker. Probably regulates endothelial cell proliferation, differentiation and guides the proper pattern	Defects in TEK are a cause of dominantly inherited venous malformations (VMCM) [MIM:600195]; an error of vascular morphogenesis characterized by dilated, serpiginous channels.	Retinopathy;Ovary tumor;Cancer;Renal cell carcinoma;Breast tumor;Solid tumor	LCN2
1lzi_v	7	2.946	0.4209	0.608998	3	2	2	0	0	0	Histo-blood group ABO system transferase	NONE	P16442	Involved in transferase activity, transferring hexosyl groups	NONE	NONE	SRC
2ayp_v	5	2.95	0.5901	0.591923	3	2	0	0	0	0	Serine/threonine-protein kinase Chk1	TRANSFERASE	CHK1_HUMAN	Required for checkpoint mediated cell cycle arrest in response to DNA damage or the presence of unreplicated DNA. May also negatively regulate cell cycle progression during unperturbed cell cycles. Recognizes the substrate consensus sequence [R-X-X- S/T].	NONE	Cancer;Solid tumor	AKR1C2
2ovh_v	4	2.851	0.7128	0.55945	3	1	0	0	0	0	Progesterone receptor	TRANSCRIPTION	PRGR_HUMAN	The steroid hormones and their receptors are involved in the regulation of eukaryotic gene expression and affect cellular proliferation and differentiation in target tissues.	NONE	Uterine fibroids;Menstruation disorder;Infertility;Acne;Breast tumor;Female contraception;Neoplasm;Planned abortion;Dysmenorrhea;Endometriosis;Hormone deficiency;Unidentified indication;Gynecological disorder;Musculoskeletal disease;Estrogen deficiency;Cancer;Contraception;Amenorrhea;Female infertility;Carcinoma;Menopause;Premenstrual syndrome;Anesthesia;Age related macular degeneration;Osteoporo…	CYP19A1
1x8u_v	9	3.142	0.3491	0.550938	5	2	1	0	1	0	Neutrophil gelatinase-associated lipocalin	ANTIMICROBIAL PROTEIN	NGAL_HUMAN	Transport of small lipophilic substances (Potential).	NONE	NONE	MMP8
1o4i_v	4	2.914	0.7284	0.549917	1	2	0	0	1	0	Proto-oncogene tyrosine-protein kinase Src	SIGNALING PROTEIN	SRC_HUMAN	NONE	NONE	Hypercalcemia;Cancer;Osteoporosis;Cerebrovascular ischemia;Bone metastases;Metastasis;Solid tumor	DHODH
1j96_v	3	2.807	0.9356	0.53256	3	0	0	0	0	0	Aldo-keto reductase family 1 member C2	OXIDOREDUCTASE	AK1C2_HUMAN	Works in concert with the 5-alpha/5-beta-steroid reductases to convert steroid hormones into the 3-alpha/5-alpha and 3-alpha/5-beta-tetrahydrosteroids. Catalyzes the inactivation of the most potent androgen 5-alpha-dihydrotestosterone (5-alpha- DHT) to 5-	NONE	NONE	PAH
3eqm_v	3	2.741	0.9136	0.526896	2	1	0	0	0	0	Cytochrome P450 19A1	NONE	P11511	Catalyzes the formation of aromatic C18 estrogens from C19 androgens.	NONE	NONE	AR
1i76_v	5	2.737	0.5474	0.491252	2	1	0	0	1	1	Neutrophil collagenase	HYDROLASE	MMP8_HUMAN	Can degrade fibrillar type I, II, and III collagens.	NONE	NONE	MAP2K1
1d3h_v	6	2.947	0.4911	0.4563	3	3	0	0	0	0	Dihydroorotate dehydrogenase, mitochondrial	OXIDOREDUCTASE	PYRD_HUMAN	NONE	NONE	NONE	MAPK14
1tg2_v	5	2.832	0.5663	0.454148	1	3	1	0	0	0	Phenylalanine-4-hydroxylase	OXIDOREDUCTASE	PH4H_HUMAN	NONE	Defects in PAH are the cause of phenylketonuria (PKU) [MIM:261600]. PKU is an autosomal recessive inborn error of phenylalanine metabolism, due to severe phenylalanine hydroxylase deficiency. It is characterized by blood concentrations of phenylalanine persistently above 1200 mumol (normal concentration 100 mumol) which usually causes mental retardation (unless low phenylalanine diet is introduce…	Phenylketonuria;Sickle cell anemia;Vascular disease;Genetic disorder;Diabetic nephropathy;Hypertension;Ataxia;Peripheral arterial occlusive disease;Coronary artery disease	SULT2B1
2ama_v	3	2.679	0.8931	0.436283	2	1	0	0	0	0	Androgen receptor	HORMONE/GROWTH FACTOR RECEPTOR	ANDR_HUMAN	Steroid hormone receptors are ligand-activated transcription factors that regulate eukaryotic gene expression and affect cellular proliferation and differentiation in target tissues. Transcription factor activity is modulated by bound coactivator and core	Genetic variation in AR can be responsible of androgenetic alopecia (AGA) [MIM:109200].;Defects in AR are the cause of androgen insensibility syndrome (AIS) [MIM:300068]; previously known as testicular feminization syndrome (TFM). It can be complete (CAIS) when external genitalia are phenotypically female; or partial (PAIS) when external genitalia are substantively ambiguous or mild (MAIS) when e…	Hypoactive sexual desire disorder;Hepatitis B virus infection;Cardiac failure;Andrology;Hirsutism;Female sexual dysfunction;Psoriasis;Reperfusion injury;Plasmodium infection;Atherosclerosis;Prostate hyperplasia;Fatigue;Male sexual dysfunction;Autoimmune disease;Testosterone deficiency;Uterine fibroids;Metabolic disorder;Myalgia;Obesity;Gynecological disorder;Contraception;Cancer;Hypercholesterole…	SULT1E1
1s9j_v	9	3.444	0.3826	0.423015	7	2	0	0	0	0	Dual specificity mitogen-activated protein kinase kinase 1	TRANSFERASE	MP2K1_HUMAN	Catalyzes the concomitant phosphorylation of a threonine and a tyrosine residue in a Thr-Glu-Tyr sequence located in MAP kinases. Activates ERK1 and ERK2 MAP kinases.	Defects in MAP2K1 are a cause of cardiofaciocutaneous syndrome (CFC syndrome) [MIM:115150]; also known as cardio-facio- cutaneous syndrome. CFC syndrome is characterized by a distinctive facial appearance, heart defects and mental retardation. Heart defects include pulmonic stenosis, atrial septal defects and hypertrophic cardiomyopathy. Some affected individuals present with ectodermal abnormali…	Colon tumor;Melanoma;Cancer;Rheumatoid arthritis;Non-small-cell lung cancer;Neurodegenerative disease;Breast tumor;Colorectal tumor;Transplant rejection;Inflammation;Pancreas tumor;Solid tumor	RARB
1zyj_v	4	2.86	0.7151	0.41706	3	1	0	0	0	0	Mitogen-activated protein kinase 14	NONE	Q16539	Involved in MAP kinase activity	NONE	NONE	AKR1B1
1q22_v	7	3.189	0.4555	0.408922	6	1	0	0	0	0	Sulfotransferase family cytosolic 2B member 1	NONE	O00204	Involved in sulfotransferase activity	NONE	NONE	MAPK10
1g3m_v	7	3.147	0.4496	0.400274	6	1	0	0	0	0	Estrogen sulfotransferase	TRANSFERASE	ST1E1_HUMAN	May control the level of the estrogen receptor by sulfurylating free estradiol. Maximally sulfates beta-estradiol and estrone at concentrations of 20 nM. Also sulfates dehydroepiandrosterone, pregnenolone, ethinylestradiol, equalenin, diethylstilbesterol	NONE	NONE	RARA
1xap_v	9	3.282	0.3646	0.353651	7	1	0	0	1	0	Retinoic acid receptor beta	TRANSCRIPTION	RARB_HUMAN	This is a receptor for retinoic acid. This metabolite has profound effects on vertebrate development. Retinoic acid is a morphogen and is a powerful teratogen. This receptor controls cell function by directly regulating gene expression.	NONE	Psoriasis;Acne;Cancer	NR3C1
1z89_v	4	2.668	0.6669	0.330096	3	1	0	0	0	0	Aldose reductase	OXIDOREDUCTASE	ALDR_HUMAN	Catalyzes the NADPH-dependent reduction of a wide variety of carbonyl-containing compounds to their corresponding alcohols with a broad range of catalytic efficiencies.	In diabetes and galactosemia, increased AR activity leads to high levels of sorbitol and galactitol, respectively, in the cells of many tissues. Accumulation of sugar alcohols has been shown to cause osmotic cataracts in the lens. AR is also thought to play a key role in diabetic complications of three other target tissues, namely, nerve, kidney and retina.	Neuropathy;Diabetic neuropathy;Diabetic foot ulcer;Diabetic complication;Diabetic nephropathy;Retinopathy;Ocular disease;Central nervous system disease;Diabetic retinopathy;Diabetes mellitus;Diabetic cataract;Cataract	MAOB
2ok1_v	5	2.737	0.5473	0.318113	3	1	1	0	0	0	Mitogen-activated protein kinase 10	TRANSFERASE	MK10_HUMAN	Responds to activation by environmental stress and pro- inflammatory cytokines by phosphorylating a number of transcription factors, primarily components of AP-1 such as c-Jun and ATF2 and thus regulates AP-1 transcriptional activity. Required for stress-	A chromosomal rearrangement involving MAPK10 is a cause of epileptic encephalopathy Lennox-Gastaut type [MIM:606369]. Translocation t(Y;4)(q11.2;q21) which causes MAPK10 truncation. Epileptic encephalopathies of the Lennox-Gastaut group are childhood epileptic disorders characterized by severe psychomotor delay and seizures.	Central nervous system disease;Inflammation;Pulmonary fibrosis;Ischemia;Cerebrovascular ischemia;Neurodegenerative disease	ADH5
1dkf_v	8	3.111	0.3889	0.310399	5	3	0	0	0	0	Retinoic acid receptor alpha	HORMONE/GROWTH FACTOR RECEPTOR	RARA_HUMAN	This is a receptor for retinoic acid. This metabolite has profound effects on vertebrate development. Retinoic acid is a morphogen and is a powerful teratogen. This receptor controls cell function by directly regulating gene expression.	Chromosomal aberrations involving RARA may be a cause of acute promyelocytic leukemia (APL). Translocation t(11;17)(q32;q21) with ZBTB16/PLZF; translocation t(15;17)(q21;q21) with PML; translocation t(5;17)(q32;q11) with NPM.	Squamous cell carcinoma;Psoriasis;Colon tumor;Cancer;Metabolic disorder;Leukemia;Breast tumor;Skin infection;Neutropenia;Carcinoma;Dermatological disease;Ocular disease;Genital system disease;Lymphoma;Immune disorder	DCK
1nhz_v	8	3.265	0.4081	0.307958	7	1	0	0	0	0	Glucocorticoid receptor	HORMONE RECEPTOR	GCR_HUMAN	Receptor for glucocorticoids (GC). Has a dual mode of action: as a transcription factor that binds to glucocorticoid response elements (GRE) and as a modulator of other transcription factors. Affects inflammatory responses, cellular proliferation and diff	Defects in NR3C1 are a cause of glucocorticoid resistance [MIM:138040]; also known as cortisol resistance. It is a hypertensive, hyperandrogenic disorder characterized by increased serum cortisol concentrations. Inheritance is autosomal dominant.	Alzheimers disease;Immune deficiency;Breast tumor;Major depressive disorder;Glaucoma;Metabolic disorder;Psychotic disorder;HIV infection;Cocaine addiction;Inflammation;Planned abortion;Diabetes mellitus;Weight gain;Endometriosis;Obesity;Insulin dependent diabetes;Cushings disease;Glioma;Endometroid carcinoma;Neurodegenerative disease;Hypertension;Hepatitis C virus infection;Carcinoma;Non-insulin …	LTA4H
2bk3_v	7	3.327	0.4753	0.303487	6	1	0	0	0	0	Amine oxidase [flavin-containing] B	OXIDOREDUCTASE	AOFB_HUMAN	Catalyzes the oxidative deamination of biogenic and xenobiotic amines and has important functions in the metabolism of neuroactive and vasoactive amines in the central nervous system and peripheral tissues. MAOB preferentially degrades benzylamine and phe	NONE	Alzheimers disease;Cocaine addiction;Major depressive disorder;Epilepsy;Neurodegenerative disease;Attention deficit hyperactivity disorder;Head injury;Parkinsons disease;Dementia;Nicotine dependence;Cerebrovascular ischemia	CRABP2
1m6w_v	5	2.885	0.577	0.299197	3	0	1	0	1	0	Alcohol dehydrogenase class-3	OXIDOREDUCTASE	ADHX_HUMAN	Class-III ADH is remarkably ineffective in oxidizing ethanol, but it readily catalyzes the oxidation of long-chain primary alcohols and the oxidation of S-(hydroxymethyl) glutathione.	NONE	NONE	SOD2
1p62_v	7	2.898	0.4139	0.262782	3	3	1	0	0	0	Deoxycytidine kinase	TRANSFERASE	DCK_HUMAN	Required for the phosphorylation of the deoxyribonucleosides deoxycytidine (dC), deoxyguanosine (dG) and deoxyadenosine (dA). It is also an essential enzyme for the phosphorylation of numerous nucleoside analogs widely employed as antiviral and chemothera	NONE	NONE	EPHB4
1gw6_v	9	3.059	0.3399	0.259677	3	3	1	2	0	0	Leukotriene A-4 hydrolase	HYDROLASE	LKHA4_HUMAN	Hydrolyzes an epoxide moiety of leukotriene A4 (LTA-4) to form leukotriene B4 (LTB-4). The enzyme also has some peptidase activity.	NONE	Inflammation;Cancer;Acute myelogenous leukemia;Myocardial infarction;Non-small-cell lung cancer;Solid tumor	CTNNA1
1cbs_v	10	3.925	0.3925	0.253197	7	2	0	0	1	0	Cellular retinoic acid-binding protein 2	NONE	P29373	Involved in retinoid binding	NONE	For topical treatment of cutaneous lesions in patients with AIDS-related Kaposis sarcoma.	RXRB
1xdc_v	5	2.751	0.5502	0.24071	2	1	2	0	0	0	Superoxide dismutase [Mn], mitochondrial	NONE	P04179	Destroys superoxide anion radicals which are normally produced within the cells and which are toxic to biological systems.	NONE	NONE	TTPA
2vwv_v	5	2.778	0.5555	0.234652	2	2	1	0	0	0	Ephrin type-B receptor 4	TRANSFERASE	EPHB4_HUMAN	Receptor for members of the ephrin-B family. Binds to ephrin-B2. May have a role in events mediating differentiation and development.	NONE	Ocular disease;Rheumatoid arthritis;Cancer	CTSK
1h6g_v	5	2.775	0.555	0.228727	3	2	0	0	0	0	Catenin alpha-1	CYTOSKELETON	CTNA1_HUMAN	Associates with the cytoplasmic domain of a variety of cadherins. The association of catenins to cadherins produces a complex which is linked to the actin filament network, and which seems to be of primary importance for cadherins cell-adhesion properties	Abnormalities of alpha-catenin are involved in the process of cancer invasion and metastasis.	NONE	APOA2
1h9u_v	10	3.345	0.3345	0.203489	8	1	0	0	1	0	Retinoic acid receptor RXR-beta	NUCLEAR RECEPTOR	RXRB_HUMAN	Nuclear hormone receptor. Involved in the retinoic acid response pathway. Binds 9-cis retinoic acid (9C-RA).	NONE	NONE	PIM1
1oiz_v	5	2.86	0.5719	0.199313	4	1	0	0	0	0	Alpha-tocopherol transfer protein	NONE	P49638	Involved in vitamin E transporter activity	NONE	Vitamin E, known for its antioxidant activities, is protective against cardiovascular disease and some forms of cancer and has also demonstrated immune-enhancing effects. It may be of limited benefit in some with asthma and rheumatoid arthritis. It may be helpful in some neurological diseases including Alzheimers, some eye disorders including cataracts, and diabetes and premenstrual syndrome. It …	FECH
1bgo_v	9	3.051	0.339	0.172064	4	4	1	0	0	0	Cathepsin K	HYDROLASE	CATK_HUMAN	Closely involved in osteoclastic bone resorption and may participate partially in the disorder of bone remodeling. Displays potent endoprotease activity against fibrinogen at acid pH. May play an important role in extracellular matrix degradation.	Defects in CTSK are the cause of pycnodysostosis (PKND) [MIM:265800]. PKND is an autosomal recessive osteochondrodysplasia characterized by osteosclerosis and short stature.	Multiple sclerosis;Asthma;Cancer;Rheumatoid arthritis;Autoimmune disease;Arthritis;Bacterial infection;Bone disease;Osteoarthritis;Bone metastases;Immune disorder;Osteoporosis	CASP1
1l6l_v	3	2.662	0.8873	0.170299	3	0	0	0	0	0	Apolipoprotein A-II	LIPID TRANSPORT	APOA2_HUMAN	May stabilize HDL (high density lipoprotein) structure by its association with lipids, and affect the HDL metabolism.	NONE	NONE	VDR
1yxx_v	3	2.53	0.8434	0.16915	2	1	0	0	0	0	Proto-oncogene serine/threonine-protein kinase Pim-1	TRANSFERASE	PIM1_HUMAN	Plays a role in signal transduction in blood cells. Contributes to both cell proliferation and survival and thus provide a selective advantage in tumorigenesis. May affect the structure or silencing of chromatin by phosphorylating HP1 gamma/CBX3.	NONE	Cancer	BCHE
1hrk_v	8	3.021	0.3777	0.165642	5	1	2	0	0	0	Ferrochelatase, mitochondrial	NONE	P22830	Coenzyme transport and metabolism	NONE	NONE	DPEP1
1bmq_v	11	3.076	0.2797	0.162914	4	5	1	0	0	1	Caspase-1	HYDROLASE	CASP1_HUMAN	Thiol protease that cleaves IL-1 beta between an Asp and an Ala, releasing the mature cytokine which is involved in a variety of inflammatory processes. Important for defense against pathogens. Cleaves and activates sterol regulatory element binding prote	NONE	Psoriasis;Septic shock;Alzheimers disease;Rheumatoid arthritis;Sepsis;Neurological disease;Osteoarthritis;Inflammation;Diabetes mellitus;Metastasis;Cardiovascular disease	IGF1
1s19_v	8	2.912	0.364	0.159183	5	2	1	0	0	0	Vitamin D3 receptor	GENE REGULATION	VDR_HUMAN	Nuclear hormone receptor. Transcription factor that mediates the action of vitamin D3 by controlling the expression of hormone sensitive genes. Plays a central role in calcium homeostasis.	Defects in VDR are the cause of type IIA rickets [MIM:277440]; also known as hypocalcemic vitamin D-resistant rickets (HVDRR). HVDRR is most frequently an autosomal recessive disorder characterized by severe rickets, hypocalcemia and secondary hyperparathyroidism.	Pagets bone disease;Melanoma;Hyperthyroidism;Aging;Skin tumor;Acne;Breast tumor;Neurodegenerative disease;Acute myelogenous leukemia;Hepatocellular carcinoma;Prostate tumor;Pancreas tumor;Alzheimers disease;Multiple sclerosis;Psoriasis;Colon tumor;Cancer;Renal disease;Leukemia;Hyperparathyroidism;Sarcoidosis;Carcinoma;Insulin dependent diabetes;Transplant rejection;Osteoporosis	STS
1xlv_v	3	2.525	0.8417	0.156662	1	2	0	0	0	0	Cholinesterase	HYDROLASE	CHLE_HUMAN	NONE	Defects in BCHE are the cause of butyrylcholinesterase deficiency (BChE deficiency) [MIM:177400]. BChE deficiency is a metabolic disorder characterized by prolonged apnoea after the use of certain anesthetic drugs, including the muscle relaxants succinylcholine or mivacurium and other ester local anesthetics. The duration of the prolonged apnoea varies significantly depending on the extent of the…	Neurotoxicity, drug-induced;Toxicity;Alzheimers disease	PTPN11
1itu_v	8	3.187	0.3983	0.156403	4	2	1	0	1	0	Dipeptidase 1	HYDROLASE	DPEP1_HUMAN	Hydrolyzes a wide range of dipeptides. Implicated in the renal metabolism of glutathione and its conjugates. Converts leukotriene D4 to leukotriene E4; it may play an important role in the regulation of leukotriene activity.	NONE	NONE	Esr2
1gzr_v	6	2.819	0.4698	0.121674	3	2	0	1	0	0	Insulin-like growth factor IA	NONE	P01343	NONE	NONE	NONE	PPARG
1p49_v	3	2.663	0.8877	0.110088	3	0	0	0	0	0	Steryl-sulfatase	HYDROLASE	STS_HUMAN	Conversion of sulfated steroid precursors to estrogens during pregnancy.	Defects in STS are the cause of ichthyosis X-linked (IXL) [MIM:308100]. Ichthyosis X-linked is a keratinization disorder manifesting with mild erythroderma and generalized exfoliation of the skin within a few weeks after birth. Affected boys later develop large, polygonal, dark brown scales, especially on the neck, extremities, trunk, and buttocks.	Cognitive disorder;Cancer;Breast tumor	LCK
2shp_v	5	2.91	0.582	0.102781	4	0	0	1	0	0	Tyrosine-protein phosphatase non-receptor type 11	TYROSINE PHOSPHATASE	PTN11_HUMAN	Acts downstream of various receptor and cytoplasmic protein tyrosine kinases to participate in the signal transduction from the cell surface to the nucleus.	Defects in PTPN11 are the cause of LEOPARD syndrome [MIM:151100]. It is an autosomal dominant disorder allelic with Noonan syndrome. The acronym LEOPARD stands for lentigines, electrocardiographic conduction abnormalities, ocular hypertelorism, pulmonic stenosis, abnormalities of genitalia, retardation of growth, and deafness.;Defects in PTPN11 are the cause of Noonan syndrome 1 (NS1) [MIM:163950…	NONE	EIF4E
2j7x_v	4	2.604	0.6509	0.081127	2	1	1	0	0	0	Estrogen receptor beta	NONE	Q62986	Involved in transcription factor activity	NONE	NONE	ADK
1knu_v	6	2.804	0.4674	0.0568282	4	2	0	0	0	0	Peroxisome proliferator-activated receptor gamma	DNA BINDING PROTEIN	PPARG_HUMAN	Receptor that binds peroxisome proliferators such as hypolipidemic drugs and fatty acids. Once activated by a ligand, the receptor binds to a promoter element in the gene for acyl-CoA oxidase and activates its transcription. It therefore controls the pero	Defects in PPARG can lead to type 2 insulin-resistant diabetes and hyptertension.;Defects in PPARG may be associated with susceptibility to obesity [MIM:601665].;Defects in PPARG may be associated with colon cancer.;Defects in PPARG are the cause of familial partial lipodystrophy type 3 (FPLD3) [MIM:604367]. Familial partial lipodystrophies (FPLD) are a heterogeneous group of genetic disorders ch…	Asthma;Cerebrovascular ischemia;Conjunctivitis;Inflammation;Multiple sclerosis;Fibrosis;Unidentified indication;Psoriasis;Heart arrhythmia;Rheumatoid arthritis;Atherosclerosis;Corneal disease;Cardiovascular disease;Ulcerative colitis;Alzheimers disease;Infertility;Syndrome X;Lipid metabolism disorder;Non-insulin dependent diabetes;Metabolic disorder;Diabetic complication;Hyperlipidemia;Lacrimal g…	ELANE
1qpe_v	6	2.868	0.4779	0.055057	3	2	1	0	0	0	Proto-oncogene tyrosine-protein kinase LCK	TRANSFERASE	LCK_HUMAN	Tyrosine kinase that plays an essential role for the selection and maturation of developing T-cell in the thymus and in mature T-cell function. Is constitutively associated with the cytoplasmic portions of the CD4 and CD8 surface receptors and plays a key	A chromosomal aberration involving LCK is found in leukemias. Translocation t(1;7)(p34;q34) with TCRB.	Psoriasis;Cancer;Rheumatoid arthritis;Cardiac failure;Atherosclerosis;Delayed hypersensitivity;Transplant rejection;Inflammation;Multiple sclerosis;Autoimmune disease	S100A9
2gpq_v	8	2.713	0.3391	0.0490108	3	2	2	1	0	0	Eukaryotic translation initiation factor 4E	NONE	P06730	Involved in RNA binding	NONE	NONE	GSTA1
2i6b_v	6	2.98	0.4966	0.047477	5	1	0	0	0	0	Adenosine kinase	NONE	P55263	ATP dependent phosphorylation of adenosine and other related nucleoside analogs to monophosphate derivatives. Serves as a potential regulator of concentrations of extracellular adenosine and intracellular adenine nucleotides.	NONE	NONE	ABL1
1hne_v	9	3.062	0.3402	0.0445592	3	4	2	0	0	0	Leukocyte elastase	HYDROLASE(SERINE PROTEINASE)	ELNE_HUMAN	Modifies the functions of natural killer cells, monocytes and granulocytes. Inhibits C5a-dependent neutrophil enzyme release and chemotaxis.	Defects in ELA2 are a cause of cyclic haematopoiesis (CH) [MIM:162800]; also known as cyclic neutropenia. CH is an autosomal dominant disease in which blood-cell production from the bone marrow oscillates with 21-day periodicity. Circulating neutrophils vary between almost normal numbers and zero. During intervals of neutropenia, affected individuals are at risk for opportunistic infection. Monoc…	Blood clotting disorder;Chronic bronchitis;Lung injury;Cerebrovascular ischemia;Emphysema;Respiratory disease;Cystic fibrosis;Chronic obstructive pulmonary disease;Myocardial infarction;Lung inflammation;Pulmonary fibrosis;Psoriasis;Pancreatitis;Bronchitis;Rheumatoid arthritis;Arthritis;Pulmonary disease;Lung tumor;Respiratory distress syndrome;Transplant rejection;Pulmonary hypertension;Pneumoni…	PTK2
1irj_v	7	2.856	0.408	0.030111	4	0	3	0	0	0	Protein S100-A9	METAL BINDING PROTEIN	S10A9_HUMAN	Expressed by macrophages in acutely inflammated tissues and in chronic inflammations. Seem to be an inhibitor of protein kinases. Also expressed in epithelial cells constitutively or induced during dermatoses. May interact with components of the intermedi	NONE	NONE	FKBP1B
1gse_v	6	2.919	0.4865	0.028176	5	1	0	0	0	0	Glutathione S-transferase A1	NONE	P08263	Involved in glutathione transferase activity	NONE	For nutritional supplementation, also for treating dietary shortage or imbalance	HADH
2f4j_v	8	2.829	0.3536	0.00839405	4	1	3	0	0	0	Proto-oncogene tyrosine-protein kinase ABL1	NONE	P00519	Involved in protein kinase activity	NONE	For nutritional supplementation, also for treating dietary shortage or imbalance	TGM3
1mp8_v	7	2.93	0.4186	0.000364767	0	3	3	0	1	0	Focal adhesion kinase 1	TRANSFERASE	FAK1_HUMAN	Non-receptor protein-tyrosine kinase implicated in signaling pathways involved in cell motility, proliferation and apoptosis. Activated by tyrosine-phosphorylation in response to either integrin clustering induced by cell adhesion or antibody cross-linkin	NONE	NONE	NR1H2
1c9h_v	9	2.751	0.3057	-0.0283041	3	3	3	0	0	0	Peptidyl-prolyl cis-trans isomerase FKBP1B	IMMUNE SYSTEM	FKB1B_HUMAN	Associates with the ryanodine receptor (RYR-2) in cardiac muscle sarcoplasmic reticulum and may play a unique physiological role in excitation-contraction coupling in cardiac muscle. There are four molecules of FKBP12.6 per heart muscle RYR. Has the poten	NONE	NONE	NMNAT1
1il0_v	11	2.866	0.2605	-0.0451544	1	7	2	0	1	0	Hydroxyacyl-coenzyme A dehydrogenase, mitochondrial	NONE	Q16836	Lipid transport and metabolism	NONE	Some evidence suggests that NADH might be useful in treating Parkinsons disease, chronic fatigue syndrome, Alzheimers disease and cardiovascular disease.	HNF4G
1l9n_v	8	3.095	0.3868	-0.0480863	3	4	1	0	0	0	Protein-glutamine gamma-glutamyltransferase E	TRANSFERASE	TGM3_HUMAN	Catalyzes the cross-linking of proteins and the conjugation of polyamines to proteins. It is responsible for the later stages of cell envelope formation in the epidermis and the hair follicle.	NONE	NONE	OAT
1pq9_v	3	2.532	0.8442	-0.0500292	1	2	0	0	0	0	Oxysterols receptor LXR-beta	TRANSCRIPTION REGULATION	NR1H2_HUMAN	Orphan receptor. Binds preferentially to double-stranded oligonucleotide direct repeats having the consensus half-site sequence 5-AGGTCA-3 and 4-nt spacing (DR-4).	NONE	Lipid metabolism disorder;Atherosclerosis	BCAT2
1gzu_v	7	2.827	0.4039	-0.0612887	1	4	1	0	1	0	Nicotinamide mononucleotide adenylyltransferase 1	NONE	Q9HAN9	Coenzyme transport and metabolism	NONE	NONE	HNMT
1lv2_v	7	2.963	0.4233	-0.0763762	5	1	0	0	1	0	Hepatocyte nuclear factor 4-gamma	NONE	Q14541	Involved in transcription factor activity	NONE	NONE	HMOX1
2can_v	10	2.908	0.2908	-0.0857846	2	4	0	1	2	1	Ornithine aminotransferase, mitochondrial	TRANSFERASE	OAT_HUMAN	NONE	Defects in OAT are the cause of hyperornithinemia with gyrate atrophy of choroid and retina (HOGA) [MIM:258870]. HOGA is a slowly progressive blinding autosomal recessive disorder.	Cancer	RORA
1kt8_v	11	3.009	0.2735	-0.107275	3	3	1	1	2	1	Branched-chain-amino-acid aminotransferase, mitochondrial	NONE	O15382	Amino acid transport and metabolism	NONE	For nutritional supplementation and for treating dietary shortage or imbalance.	THRA
1jqd_v	10	2.965	0.2965	-0.112979	2	4	4	0	0	0	Histamine N-methyltransferase	NONE	P50135	Inactivates histamine by N-methylation. Plays an important role in degrading histamine and in regulating the airway response to histamine	NONE	For treatment of acute malarial attacks in non-immune subjects.	ERBB4
1s8c_v	8	2.651	0.3314	-0.124923	5	2	1	0	0	0	Heme oxygenase 1	OXIDOREDUCTASE	HMOX1_HUMAN	Heme oxygenase cleaves the heme ring at the alpha methene bridge to form biliverdin. Biliverdin is subsequently converted to bilirubin by biliverdin reductase. Under physiological conditions, the activity of heme oxygenase is highest in the spleen, where	NONE	Sepsis;Cancer	FABP3
1s0x_v	10	3.004	0.3004	-0.132556	7	2	0	0	1	0	Nuclear receptor ROR-alpha	HORMONE/GROWTH FACTOR RECEPTOR	RORA_HUMAN	Orphan nuclear receptor. Binds DNA as a monomer to hormone response elements (HRE) containing a single core motif half-site preceded by a short A-T-rich sequence. This isomer binds to the consensus sequence 5-[AT][TA]A[AT][CGT]TAGGTCA-3.	NONE	NONE	ANXA5
1nav_v	7	2.934	0.4191	-0.157055	4	2	1	0	0	0	Thyroid hormone receptor alpha	NONE	P10827	Involved in transcription factor activity	NONE	Used as replacement or supplemental therapy in patients with hypothyroidism of any etiology, except transient hypothyrodism during the recovery phase of subacute thyroiditis.	DPP4
3bbt_v	6	2.762	0.4604	-0.191789	5	1	0	0	0	0	Receptor tyrosine-protein kinase erbB-4	TRANSFERASE	ERBB4_HUMAN	Specifically binds and is activated by neuregulins, NRG- 2, NRG-3, heparin-binding EGF-like growth factor, betacellulin and NTAK. Interaction with these factors induces cell differentiation. Not activated by EGF, TGF-A, and amphiregulin.	NONE	NONE	KAT2B
1hmt_v	7	2.983	0.4261	-0.193569	5	1	0	0	1	0	Fatty acid-binding protein, heart	LIPID-BINDING PROTEIN	FABPH_HUMAN	FABP are thought to play a role in the intracellular transport of long-chain fatty acids and their acyl-CoA esters.	NONE	NONE	GSK3B
1hak_v	4	2.748	0.687	-0.20005	3	1	0	0	0	0	Annexin A5	CALCIUM/PHOSPHOLIPID-BINDING	ANXA5_HUMAN	This protein is an anticoagulant protein that acts as an indirect inhibitor of the thromboplastin-specific complex, which is involved in the blood coagulation cascade.	NONE	NONE	AMY2A
2hha_v	5	2.515	0.5031	-0.214208	2	2	0	1	0	0	Dipeptidyl peptidase 4	HYDROLASE	DPP4_HUMAN	Removes N-terminal dipeptides sequentially from polypeptides having unsubstituted N-termini provided that the penultimate residue is proline. Plays a role in T-cell activation.	NONE	Rheumatoid arthritis;Diabetes mellitus;Non-insulin dependent diabetes;Autoimmune disease;Immune disorder	RARG
1cm0_v	9	2.817	0.313	-0.219756	1	6	2	0	0	0	Histone acetyltransferase PCAF	NONE	Q92831	Involved in N-acetyltransferase activity	NONE	NONE	DTYMK
3f7z_v	5	2.649	0.5299	-0.2447	3	2	0	0	0	0	Glycogen synthase kinase-3 beta	NONE	P49841	Involved in protein kinase activity	NONE	NONE	SPR
1xh0_v	13	2.66	0.2046	-0.252535	1	5	6	1	0	0	Pancreatic alpha-amylase	HYDROLASE	AMYP_HUMAN	NONE	NONE	Bacillus anthracis infection	HCK
1fcz_v	7	2.794	0.3992	-0.264447	6	0	0	0	1	0	Retinoic acid receptor gamma	GENE REGULATION	RARG_HUMAN	This is a receptor for retinoic acid. This metabolite has profound effects on vertebrate development. Retinoic acid is a morphogen and is a powerful teratogen. This receptor controls cell function by directly regulating gene expression.	NONE	Emphysema	JAK3
1nmy_v	8	2.85	0.3563	-0.268044	1	5	1	0	1	0	Thymidylate kinase	TRANSFERASE	KTHY_HUMAN	Catalyzes the conversion of dTMP to dTDP.	NONE	NONE	FABP6
1z6z_v	14	2.89	0.2064	-0.309879	0	9	2	1	2	0	Sepiapterin reductase	NONE	P35270	Lipid transport and metabolism	NONE	NONE	GSTM2
1qcf_v	7	2.842	0.406	-0.314028	3	3	1	0	0	0	Tyrosine-protein kinase HCK	TYROSINE KINASE	HCK_HUMAN	May serve as part of a signaling pathway coupling the Fc receptor to the activation of the respiratory burst. May also contribute to neutrophil migration and may regulate the degranulation process of neutrophils.	NONE	NONE	SDS
1yvj_v	6	2.771	0.4618	-0.320975	4	1	1	0	0	0	Tyrosine-protein kinase JAK3	TRANSFERASE	JAK3_HUMAN	Tyrosine kinase of the non-receptor type, involved in the interleukin-2 and interleukin-4 signaling pathway. Phosphorylates STAT6, IRS1, IRS2 and PI3K.	Defects in JAK3 are a cause of severe combined immunodeficiency autosomal recessive T-cell-negative/B-cell- positive/NK-cell-negative (T(-)B(+)NK(-)SCID) [MIM:600802]. SCID refers to a genetically and clinically heterogeneous group of rare congenital disorders characterized by impairment of both humoral and cell-mediated immunity, leukopenia, and low or absent antibody levels. Patients with SCID …	Psoriasis;Transplant rejection;Rheumatoid arthritis;Respiratory tract inflammation;Autoimmune disease	FDPS
1o1v_v	7	2.851	0.4073	-0.330763	5	1	1	0	0	0	Gastrotropin	LIPID BINDING PROTEIN	FABP6_HUMAN	Ileal protein which stimulates gastric acid and pepsinogen secretion. Seems to be able to bind to bile salts and bilirubins.	NONE	NONE	AURKA
1xw5_v	9	2.802	0.3113	-0.342687	1	5	1	1	1	0	Glutathione S-transferase Mu 2	TRANSFERASE	GSTM2_HUMAN	Conjugation of reduced glutathione to a wide number of exogenous and endogenous hydrophobic electrophiles.	NONE	NONE	STAT1
1p5j_v	7	2.804	0.4005	-0.360283	2	4	0	0	1	0	L-serine dehydratase	NONE	P20132	Amino acid transport and metabolism	NONE	For nutritional supplementation and for treating dietary shortage or imbalance.	RBP4
1yq7_v	8	2.95	0.3688	-0.36066	1	4	1	0	2	0	Farnesyl pyrophosphate synthetase	TRANSFERASE	FPPS_HUMAN	Key enzyme in isoprenoid biosynthesis which catalyzes the formation of farnesyl diphosphate (FPP), a precursor for several classes of essential metabolites including sterols, dolichols, carotenoids, and ubiquinones. FPP also serves as substrate for protei	NONE	NONE	NT5M
2b4y_v	14	2.893	0.2067	-0.366877	0	10	4	0	0	0	NAD-dependent deacetylase sirtuin-5	HYDROLASE	SIRT5_HUMAN	Probable NAD-dependent deacetylase (By similarity).	NONE	NONE	EPHX2
2w1e_v	5	2.441	0.4882	-0.375355	2	2	1	0	0	0	Serine/threonine-protein kinase 6	NONE	O14965	Involved in protein kinase activity	NONE	NONE	CTSS
1yvl_v	8	2.721	0.3402	-0.379336	1	4	2	1	0	0	Signal transducer and activator of transcription 1-alpha/beta	SIGNALING PROTEIN	STAT1_HUMAN	Signal transducer and activator of transcription that mediates signaling by interferons (IFNs). Following type I IFN (IFN-alpha and IFN-beta) binding to cell surface receptors, Jak kinases (TYK2 and JAK1) are activated, leading to tyrosine phosphorylation	Defects in STAT1 are the cause of STAT1 deficiency [MIM:600555]. Patients generally suffer from mycobacterial or viral diseases. In the case of complete deficiency, patients can die of viral disease.;Defects in STAT1 are a cause of mendelian susceptibility to mycobacterial disease (MSMD) [MIM:209950]; also known as familial disseminated atypical mycobacterial infection. This rare condition confer…	Respiratory disease;Asthma	DHFR
1rbp_v	8	3.008	0.376	-0.382791	8	0	0	0	0	0	Retinol-binding protein 4	RETINOL TRANSPORT	RET4_HUMAN	Delivers retinol from the liver stores to the peripheral tissues. In plasma, the RBP-retinol complex interacts with transthyretin, this prevents its loss by filtration through the kidney glomeruli.	Defects in RBP4 are a cause of retinol-binding protein deficiency [MIM:180250]. This condition causes night vision problems. It produces a typical fundus xerophthalmicus, featuring a progressed atrophy of the retinal pigment epithelium.;A deficiency of vitamin A blocks secretion of the binding protein post-translationally and results in defective delivery and supply of vitamin to the epidermal ce…	NONE	PROCR
1q91_v	9	2.926	0.3252	-0.383411	1	6	1	0	1	0	5(3)-deoxyribonucleotidase, mitochondrial	NONE	Q9NPB1	Involved in nucleotidase activity	NONE	NONE	DUSP6
1vj5_v	5	2.63	0.5259	-0.394728	3	1	1	0	0	0	Epoxide hydrolase 2	HYDROLASE	HYES_HUMAN	Acts on epoxides (alkene oxides, oxiranes) and arene oxides. Plays a role in xenobiotic metabolism by degrading potentially toxic epoxides. Also determines steady-state levels of physiological mediators. Has low phosphatase activity.	NONE	NONE	PAPSS1
1npz_v	8	2.753	0.3441	-0.421172	3	3	2	0	0	0	Cathepsin S	HYDROLASE	CATS_HUMAN	Thiol protease. Key protease responsible for the removal of the invariant chain from MHC class II molecules. The bond- specificity of this proteinase is in part similar to the specificities of cathepsin L and cathepsin N.	NONE	Psoriasis;Arteriosclerosis;Pain;Rheumatoid arthritis;Autoimmune disease;Allergy;Inflammation;Asthma;Multiple sclerosis;Immune disorder	RAC1
1kms_v	7	2.685	0.3835	-0.449009	2	2	3	0	0	0	Dihydrofolate reductase	OXIDOREDUCTASE	DYR_HUMAN	NONE	NONE	NONE	DCPS
1l8j_v	13	2.851	0.2193	-0.459722	11	1	0	1	0	0	Endothelial protein C receptor	BLOOD CLOTTING	EPCR_HUMAN	Binds activated protein C. Enhances protein C activation by the thrombin-thrombomodulin complex; plays a role in the protein C pathway controlling blood coagulation.	NONE	NONE	TRDMT1
1mkp_v	4	2.452	0.6129	-0.484316	3	0	1	0	0	0	Dual specificity protein phosphatase 6	HYDROLASE	DUS6_HUMAN	Inactivates MAP kinases. Has a specificity for the ERK family.	NONE	NONE	PPP5C
1x6v_v	7	2.763	0.3948	-0.504293	0	5	1	0	1	0	Bifunctional 3-phosphoadenosine 5-phosphosulfate synthetase 1	NONE	O43252	Involved in ATP binding	NONE	NONE	BMP2
1ryf_v	11	2.847	0.2588	-0.525872	0	7	2	0	2	0	Ras-related C3 botulinum toxin substrate 1	HYDROLASE	RAC1_HUMAN	Plasma membrane-associated small GTPase which cycles between active GTP-bound and inactive GDP-bound states. In its active state, binds to a variety of effector proteins to regulate cellular responses such as secretory processes, phagocytosis of apoptotic;Isoform B has an accelerated GEF-independent GDP/GTP exchange and an impaired GTP hydrolysis, which is restored partially by GTPase-activating …	NONE	NONE	EGFR
1xmm_v	11	2.821	0.2565	-0.528328	1	5	3	1	1	0	Scavenger mRNA-decapping enzyme DcpS	NONE	Q96C86	Involved in mRNA degradation	NONE	NONE	FGG
1g55_v	10	2.769	0.2769	-0.533209	1	6	2	1	0	0	tRNA (cytosine-5-)-methyltransferase	NONE	O14717	Specifically methylates cytosine 38 in the anticodon loop of tRNA(Asp).	NONE	NONE	HINT1
1s95_v	4	2.471	0.6177	-0.53365	3	0	1	0	0	0	Serine/threonine-protein phosphatase 5	NONE	P53041	Involved in hydrolase activity	NONE	NONE	HMGCR
1reu_v	3	2.622	0.8741	-0.53836	3	0	0	0	0	0	Bone morphogenetic protein 2	HORMONE/GROWTH FACTOR	BMP2_HUMAN	Induces cartilage and bone formation.	NONE	Bone disease;Musculoskeletal disease;Periodontal disease;Bone injury;Osteoporosis	PYGL
2ity_v	4	2.434	0.6085	-0.540737	3	1	0	0	0	0	Epidermal growth factor receptor	TRANSFERASE	EGFR_HUMAN	Receptor for EGF, but also for other members of the EGF family, as TGF-alpha, amphiregulin, betacellulin, heparin-binding EGF-like growth factor, GP30 and vaccinia virus growth factor. Is involved in the control of cell growth and differentiation. Phospho;Isoform 2/truncated isoform may act as an antagonist.	Defects in EGFR are associated with lung cancer [MIM:211980].	Squamous cell carcinoma;Arteriosclerosis;Melanoma;Central nervous system tumor;Diabetes mellitus;Esophagus tumor;Ischemic heart disease;Brain tumor;Nasopharyngeal carcinoma;Liver tumor;Pancreas tumor;Lung tumor;Psoriasis;Bladder tumor;Esophageal disease;Mesothelioma;Atherosclerosis;Multiple myeloma;Bacterial infection;Uterine cervix tumor;Nasopharynx tumor;Carcinoma;Restenosis;Stomach tumor;Thyro…	TPH1
1dug_v	11	2.884	0.2622	-0.545768	1	6	2	1	1	0	Fibrinogen gamma chain	TRANSFERASE, BLOOD CLOTTING	FIBG_HUMAN	Fibrinogen has a double function: yielding monomers that polymerize into fibrin and acting as a cofactor in platelet aggregation.	Defects in FGG are a cause of thrombophilia.;Defects in FGG are a cause of congenital afibrinogenemia [MIM:202400]. It is a rare autosomal recessive disorder characterized by complete absence of detectable fibrinogen.	Wound healing;Cerebrovascular ischemia;Thrombosis;Ischemic heart disease;Cardiovascular disease;Infarction;Angina;Myocardial infarction;Thromboembolism;Osteoporosis;Unidentified indication	CASP7
1kpf_v	9	2.802	0.3113	-0.592503	0	7	2	0	0	0	Histidine triad nucleotide-binding protein 1	PROTEIN KINASE INHIBITOR	HINT1_HUMAN	Hydrolyzes adenosine 5-monophosphoramidate substrates such as AMP-morpholidate, AMP-N-alanine methyl ester, AMP-alpha- acetyl lysine methyl ester and AMP-NH2 (By similarity).	NONE	NONE	BIRC7
1hw9_v	8	2.714	0.3393	-0.607374	5	1	1	0	1	0	3-hydroxy-3-methylglutaryl-coenzyme A reductase	OXIDOREDUCTASE	HMDH_HUMAN	This transmembrane glycoprotein is involved in the control of cholesterol biosynthesis. It is the rate-limiting enzyme of sterol biosynthesis.	NONE	Alzheimers disease;Renal disease;Lipid metabolism disorder;Cardiac failure;Hyperlipidemia;Intermittent claudication;Myocardial infarction;Coronary artery disease;Glioma;Hypercholesterolemia;Atherosclerosis;Peripheral arterial occlusive disease;Cardiovascular disease;Congestive heart failure;Angina;Hypertension;Heart disease;Cerebrovascular ischemia;Osteoporosis	PCK1
1xoi_v	7	2.69	0.3843	-0.645263	2	4	0	0	1	0	Glycogen phosphorylase, liver form	NONE	P06737	Carbohydrate transport and metabolism	NONE	For nutritional supplementation and for treating dietary shortage or imbalance.	SETD7
1mlw_v	7	2.666	0.3809	-0.655131	1	4	2	0	0	0	Tryptophan 5-hydroxylase 1	OXIDOREDUCTASE	TPH1_HUMAN	NONE	NONE	NONE	APAF1
1shl_v	4	2.37	0.5926	-0.655345	2	1	1	0	0	0	Caspase-7	HYDROLASE	CASP7_HUMAN	Involved in the activation cascade of caspases responsible for apoptosis execution. Cleaves and activates sterol regulatory element binding proteins (SREBPs). Proteolytically cleaves poly(ADP-ribose) polymerase (PARP) at a 216-Asp-	-Gly- 217 bond. Overe	NONE	MMP2
2i3i_v	8	2.603	0.3254	-0.657932	3	3	1	1	0	0	Baculoviral IAP repeat-containing protein 7	NONE	Q96CA5	Apoptotic regulator capable of exerting proapoptotic and anti-apoptotic activities and plays crucial roles in apoptosis, cell proliferation, and cell cycle control. Its anti-apoptotic activity is mediated through the inhibition of CASP3, CASP7 and CASP9, as well as by its E3 ubiquitin-protein ligase activity. As it is a weak caspase inhibitor, its anti-apoptotic activity is thought to be due to i…	NONE	NONE	NQO1
1khe_v	12	2.8	0.2334	-0.674237	0	8	2	0	2	0	Phosphoenolpyruvate carboxykinase, cytosolic [GTP]	NONE	P35558	Energy production and conversion	NONE	NONE	RFK
1mt6_v	7	2.552	0.3645	-0.680857	2	2	2	0	1	0	Histone-lysine N-methyltransferase SETD7	TRANSFERASE	SETD7_HUMAN	Histone methyltransferase that specifically monomethylates Lys-4 of histone H3. H3 Lys-4 methylation represents a specific tag for epigenetic transcriptional activation. Plays a central role in the transcriptional activation of genes such as collagena	NONE	NONE	GSTP1
1z6t_v	11	2.814	0.2558	-0.685841	0	10	0	0	1	0	Apoptotic protease-activating factor 1	APOPTOSIS	APAF_HUMAN	Oligomeric Apaf-1 mediates the cytochrome c-dependent autocatalytic activation of pro-caspase-9 (Apaf-3), leading to the activation of caspase-3 and apoptosis. This activation requires ATP. Isoform 6 is less effective in inducing apoptosis.	NONE	NONE	PGF
1hov_v	7	2.522	0.3603	-0.691953	4	1	2	0	0	0	72 kDa type IV collagenase	HYDROLASE/HYDROLASE INHIBITOR	MMP2_HUMAN	In addition to gelatin and collagens, it cleaves KiSS1 at a Gly-	-Leu bond.	Defects in MMP2 are the cause of multicentric osteolysis nodulosis and arthropathy (MONA) [MIM:605156]. Inherited osteolyses or vanishing bone syndromes are rare disorders of unknown etiology characterized by destruction and resorption of affected bones. MONA is an autosomal recessive osteolysis with multicentric involvement characterized by carpal and tarsal resorption, crippling arthritic chang…	HSPA8
1kbq_v	5	2.495	0.4989	-0.697722	3	1	0	1	0	0	NAD(P)H dehydrogenase [quinone] 1	OXIDOREDUCTASE	NQO1_HUMAN	The enzyme apparently serves as a quinone reductase in connection with conjugation reactions of hydroquinons involved in detoxification pathways as well as in biosynthetic processes such as the vitamin K-dependent gamma-carboxylation of glutamate residues	NONE	NONE	HPRT1
1nb0_v	11	2.783	0.253	-0.70627	0	7	2	0	2	0	Riboflavin kinase	NONE	Q969G6	Coenzyme transport and metabolism	NONE	For the treatment of ariboflavinosis (vitamin B2 deficiency).	IGF1R
11gs_v	7	2.732	0.3903	-0.713795	5	1	0	0	1	0	Glutathione S-transferase P	TRANSFERASE	GSTP1_HUMAN	Conjugation of reduced glutathione to a wide number of exogenous and endogenous hydrophobic electrophiles.	NONE	NONE	CBS
1fzv_v	5	2.486	0.4971	-0.713976	3	0	2	0	0	0	Placenta growth factor	HORMONE/GROWTH FACTOR	PLGF_HUMAN	Growth factor active in angiogenesis, and endothelial cell growth, stimulating their proliferation and migration. It binds to receptor VEGFR-1/FLT1. PLGF-2 binds neuropilin-1 and 2 in a heparin-dependent manner.	NONE	Retinopathy;Vascular disease;Diabetic macular edema;Inflammation;Cancer;Gastrointestinal disease;Age related macular degeneration	ADAM17
3fzk_v	4	2.332	0.5831	-0.723548	2	2	0	0	0	0	Heat shock cognate 71 kDa protein	NONE	P11142	Molecular chaperone implicated in a wide variety of cellular processes, including protection of the proteome from stress, folding and transport of newly synthesized polypeptides, activation of proteolysis of misfolded proteins and the formation and dissociation of protein complexes. Plays a pivotal role in the protein quality control system, ensuring the correct folding of proteins, the re-foldin…	NONE	NONE	DUT
1hmp_v	9	2.747	0.3052	-0.738899	0	6	3	0	0	0	Hypoxanthine-guanine phosphoribosyltransferase	NONE	P00492	Nucleotide transport and metabolism	NONE	For remission induction and remission consolidation treatment of acute nonlymphocytic leukemias.	TYMS
2zm3_v	6	2.485	0.4141	-0.740582	3	1	2	0	0	0	Insulin-like growth factor 1 receptor	TRANSFERASE	IGF1R_HUMAN	This receptor binds insulin-like growth factor 1 (IGF1) with a high affinity and IGF2 with a lower affinity. It has a tyrosine-protein kinase activity, which is necessary for the activation of the IGF1-stimulated downstream signaling cascade.	Defects in IGF1R may be a cause in some cases of resistance to insulin-like growth factor 1 (IGF1 resistance) [MIM:270450]. IGF1 resistance is a gowth deficiency disorder characterized by intrauterine growth retardation and poor postnatal growth accompanied with increased plasma IGF1.	Endocrine disease;Neuroendocrine tumor;Chronic myelocytic leukemia;Cerebrovascular ischemia;Restenosis;Breast tumor;Pancreas tumor;Esophageal disease;Central nervous system disease;Prostate tumor;Acromegaly;Renal tumor;Solid tumor;Psoriasis;Pancreatitis;Cancer;Rheumatoid arthritis;Non-small-cell lung cancer;Neurodegenerative disease;Multiple myeloma;Colorectal tumor;Diabetes mellitus;Hypertension…	PNMT
1jbq_v	7	2.573	0.3675	-0.746035	2	4	0	0	1	0	Cystathionine beta-synthase	NONE	P35520	Amino acid transport and metabolism	NONE	For nutritional supplementation and for treating dietary shortage or imbalance.	HRAS
3edz_v	5	2.055	0.4111	-0.78084	2	2	0	0	0	1	Disintegrin and metalloproteinase domain-containing protein 17	NONE	P78536	Cleaves the membrane-bound precursor of TNF-alpha to its mature soluble form. Responsible for the proteolytical release of soluble JAM3 from endothelial cells surface. Responsible for the proteolytic release of several other cell-surface proteins, including p75 TNF-receptor, interleukin 1 receptor type II, p55 TNF-receptor, transforming growth factor-alpha, L-selectin, growth hormone receptor, MU…	NONE	NONE	FABP4
1q5h_v	10	2.762	0.2762	-0.787322	1	6	2	0	1	0	Deoxyuridine 5-triphosphate nucleotidohydrolase, mitochondrial	HYDROLASE	DUT_HUMAN	This enzyme is involved in nucleotide metabolism: it produces dUMP, the immediate precursor of thymidine nucleotides and it decreases the intracellular concentration of dUTP so that uracil cannot be incorporated into DNA.	NONE	NONE	RAB5A
1juj_v	4	2.537	0.6343	-0.797853	2	1	0	0	1	0	Thymidylate synthase	TRANSFERASE	TYSY_HUMAN	NONE	NONE	Small-cell lung cancer;Solid tumor;Breast tumor;Head and neck tumor;Brain tumor;Neoplasm;Hepatocellular carcinoma;Ovary tumor;Prostate tumor;Pancreas tumor;Urinary tract tumor;Stomach tumor;Retinopathy;Bladder tumor;Colon tumor;Cancer;Mesothelioma;Non-small-cell lung cancer;Cholangiocarcinoma;Gastrointestinal tumor;Liver tumor;Lung tumor;Colorectal tumor;Uterine cervix tumor;Carcinoma;Biliary tum…	TAP1
1yz3_v	11	2.708	0.2461	-0.816611	2	5	4	0	0	0	Phenylethanolamine N-methyltransferase	TRANSFERASE	PNMT_HUMAN	Converts noradrenaline to adrenaline.	NONE	NONE	TPSB2
1wq1_v	11	2.707	0.2461	-0.842628	0	6	3	0	2	0	GTPase HRas	COMPLEX (GTP-BINDING/GTPASE ACTIVATION)	RASH_HUMAN	Ras proteins bind GDP/GTP and possess intrinsic GTPase activity.	Defects in HRAS are the cause of Costello syndrome [MIM:218040]; also known as faciocutaneoskeletal syndrome. Costello syndrome is a rare condition characterized by prenatally increased growth, postnatal growth deficiency, mental retardation, distinctive facial appearance, cardiovascular abnormalities (typically pulmonic stenosis, hypertrophic cardiomyopathy and/or atrial tachycardia), tumor pred…	NONE	ADAM33
1tou_v	6	2.4	0.3999	-0.884653	2	3	0	0	0	1	Fatty acid-binding protein, adipocyte	LIPID TRANSPORT	FABP4_HUMAN	Lipid transport protein in adipocytes. Binds both long chain fatty acids and retinoic acid. Delivers long-chain fatty acids and retinoic acid to their cognate receptors in the nucleus (By similarity).	NONE	Non-insulin dependent diabetes	CYP2C8
1tu4_v	10	2.666	0.2666	-0.924109	0	8	2	0	0	0	Ras-related protein Rab-5A	PROTEIN TRANSPORT	RAB5A_HUMAN	Required for the fusion of plasma membranes and early endosomes.	NONE	NONE	UCK2
1jj7_v	11	2.664	0.2422	-0.955185	0	8	1	0	2	0	Antigen peptide transporter 1	NONE	Q03518	Involved in nucleotide binding	NONE	NONE	OTC
2fs8_v	8	2.408	0.301	-0.971814	2	2	2	1	1	0	Tryptase beta-2	HYDROLASE	TRYB2_HUMAN	Tryptase is the major neutral protease present in mast cells and is secreted upon the coupled activation-degranulation response of this cell type. Has an immunoprotective role during bacterial infection. Required to efficiently combat K.pneumoniae infecti	NONE	NONE	CMA1
1r55_v	10	2.614	0.2614	-0.993891	2	4	4	0	0	0	ADAM 33	HYDROLASE	ADA33_HUMAN	NONE	Defects in ADAM33 may be a cause of susceptibility to asthma.	NONE	CASP3
1pq2_v	7	2.541	0.363	-0.995336	5	1	0	0	1	0	Cytochrome P450 2C8	OXIDOREDUCTASE	CP2C8_HUMAN	Cytochromes P450 are a group of heme-thiolate monooxygenases. In liver microsomes, this enzyme is involved in an NADPH-dependent electron transport pathway. It oxidizes a variety of structurally unrelated compounds, including steroids, fatty acids, and xe	NONE	NONE	SELE
1uj2_v	8	2.6	0.325	-1.00769	1	3	3	0	1	0	Uridine-cytidine kinase 2	NONE	Q9BZX2	Nucleotide transport and metabolism	NONE	NONE	RAP2A
1oth_v	8	2.588	0.3235	-1.00788	1	4	1	1	1	0	Ornithine carbamoyltransferase, mitochondrial	NONE	P00480	Amino acid transport and metabolism	NONE	Used for nutritional supplementation, also for treating dietary shortage or imbalance. It has been claimed that ornithine improves athletic performance, has anabolic effects, has wound-healing effects, and is immuno-enhancing.	ARL5A
1t31_v	8	2.6	0.325	-1.01077	3	4	0	0	1	0	Chymase	HYDROLASE	CMA1_HUMAN	Major secreted protease of mast cells with suspected roles in vasoactive peptide generation, extracellular matrix degradation, and regulation of gland secretion.	NONE	Asthma;Atopic dermatitis;Atherosclerosis;Thrombosis;Bacterial infection;Fungal infection;Inflammation;Congestive heart failure;Chronic obstructive pulmonary disease;Viral infection;HIV infection;Cardiovascular disease	SERPINA1
1nms_v	10	2.57	0.257	-1.01512	2	4	2	0	2	0	Caspase-3	APOPTOSIS, HYDROLASE	CASP3_HUMAN	Involved in the activation cascade of caspases responsible for apoptosis execution. At the onset of apoptosis it proteolytically cleaves poly(ADP-ribose) polymerase (PARP) at a 216-Asp-	-Gly-217 bond. Cleaves and activates sterol regulatory element bind	NONE	TRAPPC3
1g1t_v	9	2.596	0.2884	-1.03138	0	7	1	0	1	0	E-selectin	IMMUNE SYSTEM, MEMBRANE PROTEIN	LYAM2_HUMAN	Cell-surface glycoprotein having a role in immunoadhesion. Mediates in the adhesion of blood neutrophils in cytokine-activated endothelium through interaction with PSGL1/SELPLG. May have a role in capillary morphogenesis.	NONE	Asthma;Lung injury;Atopic dermatitis;Cerebrovascular ischemia;Shock;Ischemic heart disease;Dermatitis;Respiratory disease;Inflammatory bowel disease;Inflammation;Chronic obstructive pulmonary disease;Myocardial infarction;Injury;Psoriasis;Reperfusion injury;Sepsis;Skin burns;Respiratory distress syndrome;Transplant rejection;Hypertension	DAPK1
2rap_v	10	2.434	0.2434	-1.05544	0	6	4	0	0	0	Ras-related protein Rap-2a	NONE	P10114	Involved in GTP binding	NONE	NONE	GMPR
1z6y_v	9	2.582	0.2868	-1.06693	0	5	3	0	1	0	ADP-ribosylation factor-like protein 5A	NONE	Q9Y689	Involved in GTP binding	NONE	NONE	ZAP70
1iz2_v	6	2.378	0.3963	-1.08137	3	1	2	0	0	0	Alpha-1-antitrypsin	PROTEIN BINDING	A1AT_HUMAN	Inhibitor of serine proteases. Its primary target is elastase, but it also has a moderate affinity for plasmin and thrombin. Inhibits trypsin, chymotrypsin and plasminogen activator. The aberrant form inhibits insulin-induced NO synthesis in platelets, de	The major physiological function of AAT is the protection of the lower respiratory tract against proteolytic destruction by human leukocyte elastase (HLE). A hereditary deficiency of AAT, is associated with a 20-30 fold increased risk of developing chronic obstructive pulmonary disease.;Deficiency of the normal inhibitor in individuals homozygous for allele Z or M-Malton can result in the develop…	Psoriasis;Genital tract inflammation;Otitis media;Wound healing;Atopic dermatitis;Dermatitis;Cystitis;Inflammatory bowel disease;Cystic fibrosis;Alpha-1 antitrypsin deficiency;Dermatological disease	BACE1
1sz7_v	6	2.485	0.4141	-1.08901	5	1	0	0	0	0	Trafficking protein particle complex subunit 3	NONE	O43617	May play a role in vesicular transport from endoplasmic reticulum to Golgi	NONE	NONE	FOLH1
1jkl_v	11	2.602	0.2365	-1.12017	0	7	2	0	2	0	Death-associated protein kinase 1	TRANSFERASE	DAPK1_HUMAN	Calcium/calmodulin-dependent serine/threonine kinase which acts as a positive regulator of apoptosis.	NONE	NONE	CYP2C9
2ble_v	10	2.546	0.2546	-1.14185	0	7	3	0	0	0	GMP reductase 1	OXIDOREDUCTASE	GMPR1_HUMAN	Catalyzes the irreversible NADPH-dependent deamination of GMP to IMP. It functions in the conversion of nucleobase, nucleoside and nucleotide derivatives of G to A nucleotides, and in maintaining the intracellular balance of A and G nucleotides.	NONE	NONE	SEC14L2
1u59_v	7	2.45	0.3501	-1.20601	4	1	2	0	0	0	Tyrosine-protein kinase ZAP-70	TRANSFERASE	ZAP70_HUMAN	Plays a role in T-cell development and lymphocyte activation. Essential for TCR-mediated IL-2 production. Isoform 1 induces TCR-mediated signal transduction, isoform 2 does not.	Defects in ZAP70 are the cause of selective T-cell defect (STD) [MIM:176947]. STD is an autosomal recessive form of severe combined immunodeficiency characterized by a selective absence of CD8-type T-cells.	Transplant rejection;Immune disorder	DOT1L
2of0_v	4	2.182	0.5455	-1.21666	3	0	0	1	0	0	Beta-secretase 1	HYDROLASE	BACE1_HUMAN	Responsible for the proteolytic processing of the amyloid precursor protein (APP). Cleaves at the N-terminus of the A-beta peptide sequence, between residues 671 and 672 of APP, leads to the generation and extracellular release of beta-cleaved soluble APP	NONE	Alzheimers disease	PRKCQ
2c6c_v	8	2.333	0.2916	-1.2204	2	4	0	0	2	0	Glutamate carboxypeptidase 2	HYDROLASE	FOLH1_HUMAN	Has both folate hydrolase and N-acetylated-alpha-linked- acidic dipeptidase (NAALADase) activity. Has a preference for tri- alpha-glutamate peptides. In the intestine, required for the uptake of folate. In the brain, modulates excitatory neurotransmission;Also exhibits a dipeptidyl-peptidase IV type activity. In vitro, cleaves Gly-Pro-AMC.	NONE	Head injury;Cancer;Neuropathy;Osteosarcoma;Diabetic neuropathy;Neurodegenerative disease;Breast tumor;Spinal cord injury;Neuropathic pain;Drug dependence;Prostate tumor;Peripheral neuropathy	FABP7
1r9o_v	7	2.428	0.3469	-1.23672	4	2	0	0	1	0	Cytochrome P450 2C9	OXIDOREDUCTASE	CP2C9_HUMAN	Cytochromes P450 are a group of heme-thiolate monooxygenases. In liver microsomes, this enzyme is involved in an NADPH-dependent electron transport pathway. It oxidizes a variety of structurally unrelated compounds, including steroids, fatty acids, and xe	NONE	NONE	TGFBR1
1olm_v	10	2.404	0.2404	-1.24188	8	0	2	0	0	0	SEC14-like protein 2	NONE	O76054	Involved in transporter activity	NONE	Vitamin E, known for its antioxidant activities, is protective against cardiovascular disease and some forms of cancer and has also demonstrated immune-enhancing effects. It may be of limited benefit in some with asthma and rheumatoid arthritis. It may be helpful in some neurological diseases including Alzheimers, some eye disorders including cataracts, and diabetes and premenstrual syndrome. It …	Pfkfb1
1nw3_v	10	2.405	0.2405	-1.36356	0	5	3	2	0	0	Histone-lysine N-methyltransferase, H3 lysine-79 specific	NONE	Q8TEK3	Cell cycle control, cell division, chromosome partitioning	NONE	NONE	GSTT2B
1xjd_v	7	2.36	0.3372	-1.38086	4	1	1	1	0	0	Protein kinase C theta type	TRANSFERASE	KPCT_HUMAN	This is a calcium-independent, phospholipid-dependent, serine- and threonine-specific enzyme. Essential for T-cell receptor (TCR)-mediated T-cell activation, but is dispensable during TCR-dependent thymocyte development. Links the TCR signaling complex to;PKC is activated by diacylglycerol which in turn phosphorylates a range of cellular proteins. PKC also serves as the receptor for phorbol ester…	NONE	Inflammation	ALB
1fe3_v	7	2.462	0.3517	-1.38727	6	0	0	0	1	0	Fatty acid-binding protein, brain	LIPID BINDING PROTEIN	FABP7_HUMAN	B-FABP could be involved in the transport of a so far unknown hydrophobic ligand with potential morphogenic activity during CNS development. It is required for the establishment of the radial glial fiber system in developing brain, a system that is necess	NONE	NONE	GPI
1rw8_v	6	2.425	0.4042	-1.41355	5	1	0	0	0	0	TGF-beta receptor type-1	TRANSFERASE	TGFR1_HUMAN	On ligand binding, forms a receptor complex consisting of two type II and two type I transmembrane serine/threonine kinases. Type II receptors phosphorylate and activate type I receptors which autophosphorylate, then bind and activate SMAD transcriptional	Defects in TGFBR1 are the cause of Loeys-Dietz syndrome type 1A (LDS1A) [MIM:609192]; also known as Furlong syndrome or Loeys-Dietz aortic aneurysm syndrome (LDAS). LDS1 is an aortic aneurysm syndrome with widespread systemic involvement. The disorder is characterized by arterial tortuosity and aneurysms, craniosynostosis, hypertelorism, and bifid uvula or cleft palate. Other findings include exo…	Skin burns;Glomerulonephritis;Wound healing;Renal disease;Scleroderma;Glaucoma;Diabetic complication;Scar tissue;Inflammation;Urinary tract disease;Pulmonary fibrosis;Diabetic nephropathy;Fibrosis;Solid tumor;Angiogenesis disorder;Glioma;Cancer;Atherosclerosis;Glomerular disease;Lung tumor;Nephritis;Immune disorder;Bone marrow transplantation	Arl5b
1k6m_v	11	2.333	0.2121	-1.51778	0	7	1	0	3	0	6-phosphofructo-2-kinase/fructose-2,6-biphosphatase 1	NONE	P07953	Carbohydrate transport and metabolism	NONE	NONE	GC
3ljr_v	11	2.245	0.2041	-1.53937	3	3	3	1	1	0	Glutathione S-transferase theta-2	TRANSFERASE	GSTT2_HUMAN	Conjugation of reduced glutathione to a wide number of exogenous and endogenous hydrophobic electrophiles. Has a sulfatase activity.	NONE	NONE	CTSF
1e7e_v	3	2.11	0.7034	-1.53992	3	0	0	0	0	0	Serum albumin	PLASMA PROTEIN	ALBU_HUMAN	Serum albumin, the main protein of plasma, has a good binding capacity for water, Ca(2+), Na(+), K(+), fatty acids, hormones, bilirubin and drugs. Its main function is the regulation of the colloidal osmotic pressure of blood.	Defects in ALB are a cause of familial dysalbuminemic hyperthyroxinemia (FDH) [MIM:103600]. FDH is a form of euthyroid hyperthyroxinemia that is due to increased affinity of ALB for T(4). It is the most common cause of inherited euthyroid hyperthyroxinemia in Caucasian population.;A variant structure of albumin could lead to increased binding of zinc resulting in an asymptomatic augmentation of z…	NONE	KIF11
1nuh_v	8	2.4	0.3	-1.61277	1	5	1	0	1	0	Glucose-6-phosphate isomerase	ISOMERASE	G6PI_HUMAN	Neurotrophic factor for spinal and sensory neurons.	Defects in GPI are a cause of hereditary nonspherocytic hemolytic anemia (HA) [MIM:172400]. Severe GPI deficiency can be associated with hydrops fetalis, immediate neonatal death and neurological impairment.	NONE	CCL5
1yzg_v	11	2.343	0.213	-1.61863	0	7	3	0	1	0	ADP-ribosylation factor-like protein 5B	NONE	Q9D4P0	Involved in GTP binding	NONE	NONE	PPARD
1j78_v	4	2.441	0.6102	-1.62096	4	0	0	0	0	0	Vitamin D-binding protein	TRANSPORT, LIGAND BINDING PROTEIN	VTDB_HUMAN	Multifunctional protein found in plasma, ascitic fluid, cerebrospinal fluid, and urine and on the surface of many cell types. In plasma, it carries the vitamin D sterols and prevents polymerization of actin by binding its monomers. DBP associates with mem	NONE	NONE	CTSB
1m6d_v	7	2.163	0.3089	-1.66699	3	2	2	0	0	0	Cathepsin F	NONE	Q9UBX1	Involved in cysteine-type endopeptidase activity	NONE	NONE	FKBP3
2fky_v	4	2.201	0.5501	-1.97489	4	0	0	0	0	0	Kinesin-like protein KIF11	CELL CYCLE	KIF11_HUMAN	Motor protein required for establishing a bipolar spindle. Blocking of KIF11 prevents centrosome migration and arrest cells in mitosis with monoastral microtubule arrays.	NONE	Melanoma;Hodgkins disease;Acute leukemia;Breast tumor;Head and neck tumor;Hepatocellular carcinoma;Ovary tumor;Prostate tumor;Solid tumor;Non-Hodgkin lymphoma;Cancer;Non-small-cell lung cancer;Renal cell carcinoma;Colorectal tumor
1u4l_v	6	2.146	0.3577	-2.07726	0	5	1	0	0	0	C-C motif chemokine 5	ATTRACTANT	CCL5_HUMAN	Chemoattractant for blood monocytes, memory T-helper cells and eosinophils. Causes the release of histamine from basophils and activates eosinophils. Binds to CCR1, CCR3, CCR4 and CCR5. One of the major HIV-suppressive factors produced by CD8+ T- cells. R	NONE	NONE
1y0s_v	9	2.134	0.2371	-2.13926	8	0	0	0	1	0	Peroxisome proliferator-activated receptor delta	HORMONE/GROWTH FACTOR RECEPTOR	PPARD_HUMAN	Receptor that binds peroxisome proliferators such as hypolipidemic drugs and fatty acids. Once activated by a ligand, the receptor binds to a promoter element in the gene for acyl-CoA oxidase and activates its transcription. It therefore controls the pero	NONE	Hyperlipidemia;Dermatological disease;Lipid metabolism disorder;Diabetes mellitus;Obesity;Metabolic disorder;Non-insulin dependent diabetes
1gmy_v	9	2.057	0.2285	-2.17156	4	2	3	0	0	0	Cathepsin B	COMPLEX (HYDROLASE/INHIBITOR)	CATB_HUMAN	Thiol protease which is believed to participate in intracellular degradation and turnover of proteins. Has also been implicated in tumor invasion and metastasis.	NONE	Myocardial infarction;Arthritis;Inflammation;Cancer
1pbk_v	11	2.127	0.1934	-2.42871	3	5	3	0	0	0	FK506-binding protein 3	ISOMERASE	FKBP3_HUMAN	FK506- and rapamycin-binding proteins (FKBPs) constitute a family of receptors for the two immunosuppressants which inhibit T-cell proliferation by arresting two distinct cytoplasmic signal transmission pathways. PPIases accelerate the folding of proteins	NONE	NONE
